# Supplementary material for: (E)-2-{N-Ethyl-4-[(4-nitro­phen­yl)diazen­yl]anilino}ethyl acrylate
Source: Acta Crystallogr Sect E Struct Rep Online. 2008 Apr 2;64(Pt 5):o789. doi: 10.1107/S1600536808003085 (PMC2961144; doi:10.1107/S1600536808003085)
Supplement: Supplementary file 1 [file e-64-0o789-sup1.cif]

##############################################################################
###                                                                        ###
###        Electronic paper (Acta Crystallographica Section E)             ###
###                                                                        ###
##############################################################################
#                                                                            #
# This CIF contains the data in a paper accepted for publication in Acta     #
# Crystallographica Section E. It conforms to the requirements of Notes      #
# for Authors for Section E, and has been peer reviewed under the auspices   #
# of the IUCr Commission on Journals.                                        #
#                                                                            #
# Full details of the Crystallographic Information File format               #
# are given in the paper "The Crystallographic Information File (CIF):       #
# a New Standard Archive File for Crystallography" by S. R. Hall, F. H.      #
# Allen and I. D. Brown [Acta Cryst. (1991), A47, 655-685].                  #
#                                                                            #
# The current version of the core CIF dictionary is obtainable from          #
# ftp://ftp.iucr.org/pub/cif_core.dic. The current version number is 2.4.    #
#                                                                            #
# Software is freely available for graphical display of the structure(s) in  #
# this CIF.  For information consult the CIF home page http://www.iucr.org/  #
# cif/home.html                                                              #
#                                                                            #
# This file may be used for bona fide research purposes within the           #
# scientific community so long as proper attribution is given to the journal # 
# article from which it was obtained.                                        #
#                                                                            #
##############################################################################
                                             
data_I
_audit_creation_method     SHELXL-97
_chemical_name_systematic
;
(E)-2-{N-Ethyl-4-[(4-nitrophenyl)diazenyl]anilino}ethyl acrylate
;
_chemical_name_common     ?
_chemical_formula_moiety     'C19 H20 N4 O4'
_chemical_formula_sum     'C19 H20 N4 O4'
_chemical_formula_iupac     'C19 H20 N4 O4'
_chemical_formula_weight     368.39
_chemical_melting_point     ?
_symmetry_cell_setting     orthorhombic
_symmetry_space_group_name_H-M     'P 21 21 21'
_symmetry_space_group_name_Hall     'P 2ac 2ab'
loop_
    _symmetry_equiv_pos_as_xyz
    'x, y, z'
    '-x+1/2, -y, z+1/2'
    'x+1/2, -y+1/2, -z'
    '-x, y+1/2, -z+1/2'
_cell_length_a     8.1518(9)
_cell_length_b     10.6651(11)
_cell_length_c     20.6782(19)
_cell_angle_alpha     90.00
_cell_angle_beta     90.00
_cell_angle_gamma     90.00
_cell_volume     1797.8(3)
_cell_formula_units_Z     4
_cell_measurement_reflns_used     5000
_cell_measurement_theta_min     1.97
_cell_measurement_theta_max     27.94
_cell_measurement_temperature     120(2)
_exptl_crystal_description     plate
_exptl_crystal_colour     orange
_exptl_crystal_size_max     0.5
_exptl_crystal_size_mid     0.2
_exptl_crystal_size_min     0.06
_exptl_crystal_density_diffrn     1.361
_exptl_crystal_density_meas     ?
_exptl_crystal_density_method     'not measured'
_exptl_crystal_F_000     776
_exptl_absorpt_coefficient_mu     0.098
_exptl_absorpt_correction_type     numerical
_exptl_absorpt_process_details
;
[shape of crystal determined optically (X-SHAPE and X-RED;
Stoe & Cie, 2005)]
;
_exptl_absorpt_correction_T_min     0.980
_exptl_absorpt_correction_T_max     0.990
_exptl_special_details
;
;
_diffrn_ambient_temperature     120(2)
_diffrn_radiation_type     MoK\a
_diffrn_radiation_wavelength     0.71073
_diffrn_radiation_source     'fine-focus sealed tube'
_diffrn_radiation_monochromator     graphite
_diffrn_measurement_device_type     'Stoe IPDSII'
_diffrn_measurement_method     'rotation method'
_diffrn_detector_area_resol_mean     '0.15 mm'
_diffrn_reflns_number     15596
_diffrn_reflns_av_R_equivalents     0.0466
_diffrn_reflns_av_sigmaI/netI     0.0218
_diffrn_reflns_theta_min     1.97
_diffrn_reflns_theta_max     27.94
_diffrn_reflns_theta_full     27.94
_diffrn_measured_fraction_theta_max     0.992
_diffrn_measured_fraction_theta_full     0.992
_diffrn_reflns_limit_h_min     -10
_diffrn_reflns_limit_h_max     10
_diffrn_reflns_limit_k_min     -14
_diffrn_reflns_limit_k_max     14
_diffrn_reflns_limit_l_min     -27
_diffrn_reflns_limit_l_max     26
_diffrn_standards_number     0
_diffrn_standards_interval_count     ?
_diffrn_standards_interval_time     ?
_diffrn_standards_decay_%     ?
_refine_special_details
;
 Refinement of F^2^ against ALL reflections.  The weighted R-factor wR and
 goodness of fit S are based on F^2^, conventional R-factors R are based
 on F, with F set to zero for negative F^2^. The threshold expression of
 F^2^ > 2sigma(F^2^) is used only for calculating R-factors(gt) etc. and is
 not relevant to the choice of reflections for refinement.  R-factors based
 on F^2^ are statistically about twice as large as those based on F, and R-
 factors based on ALL data will be even larger.
;
_reflns_number_total     2456
_reflns_number_gt     2346
_reflns_threshold_expression     >2sigma(I)
_refine_ls_structure_factor_coef     Fsqd
_refine_ls_matrix_type     full
_refine_ls_R_factor_all     0.0329
_refine_ls_R_factor_gt     0.0308
_refine_ls_wR_factor_gt     0.0779
_refine_ls_wR_factor_ref     0.0791
_refine_ls_goodness_of_fit_ref     1.123
_refine_ls_restrained_S_all     1.123
_refine_ls_number_reflns     2456
_refine_ls_number_parameters     244
_refine_ls_number_restraints     0
_refine_ls_hydrogen_treatment     constr
_refine_ls_weighting_scheme     calc
_refine_ls_weighting_details
         'calc w=1/[\s^2^(Fo^2^)+(0.0410P)^2^+0.3046P] where P=(Fo^2^+2Fc^2^)/3'
_atom_sites_solution_hydrogens     geom
_atom_sites_solution_primary     direct
_atom_sites_solution_secondary     difmap
_refine_ls_shift/su_max     0.005
_refine_ls_shift/su_mean     0.002
_refine_diff_density_max     0.214
_refine_diff_density_min     -0.215
_refine_ls_extinction_method     none
_refine_ls_extinction_coef     ?
_refine_ls_abs_structure_details     ?
_refine_ls_abs_structure_Flack     ?
loop_
    _atom_type_symbol
    _atom_type_description
    _atom_type_scat_dispersion_real
    _atom_type_scat_dispersion_imag
    _atom_type_scat_source
    'C' 'C' 0.0033 0.0016
                         'International Tables Vol C Tables 4.2.6.8 and 6.1.1.4'
    'H' 'H' 0.0000 0.0000
                         'International Tables Vol C Tables 4.2.6.8 and 6.1.1.4'
    'N' 'N' 0.0061 0.0033
                         'International Tables Vol C Tables 4.2.6.8 and 6.1.1.4'
    'O' 'O' 0.0106 0.0060
                         'International Tables Vol C Tables 4.2.6.8 and 6.1.1.4'
    'Cl' 'Cl' 0.1484 0.1585
                         'International Tables Vol C Tables 4.2.6.8 and 6.1.1.4'
_computing_data_collection     'X-AREA (Stoe & Cie, 2005)'
_computing_cell_refinement     'X-AREA (Stoe & Cie, 2005)'
_computing_data_reduction     'X-RED (Stoe & Cie, 2005)'
_computing_structure_solution     'SHELXS97 (Sheldrick, 2008)'
_computing_structure_refinement     'SHELXL97 (Sheldrick, 2008)'
_computing_molecular_graphics     'X-STEP32 (Stoe & Cie, 2000)'
_computing_publication_material     'SHELXL97 (Sheldrick, 2008)'
loop_
    _atom_site_type_symbol
    _atom_site_label
    _atom_site_fract_x
    _atom_site_fract_y
    _atom_site_fract_z
    _atom_site_U_iso_or_equiv
    _atom_site_adp_type
    _atom_site_calc_flag
    _atom_site_refinement_flags
    _atom_site_occupancy
    _atom_site_disorder_assembly
    _atom_site_disorder_group
    O O1 1.10305(16) 0.14200(13) 0.09457(7) 0.0364(3) Uani d . 1 . .
    O O2 1.03152(16) -0.04894(11) 0.07258(7) 0.0313(3) Uani d . 1 . .
    O O3 -0.36429(14) 0.34551(10) 0.47252(5) 0.0216(2) Uani d . 1 . .
    O O4 -0.21122(16) 0.32212(12) 0.56227(6) 0.0294(3) Uani d . 1 . .
    N N1 1.00462(17) 0.05502(13) 0.09634(7) 0.0222(3) Uani d . 1 . .
    N N2 0.40683(16) 0.13800(12) 0.22729(6) 0.0205(3) Uani d . 1 . .
    N N3 0.30983(16) 0.04473(12) 0.22891(6) 0.0192(3) Uani d . 1 . .
    N N4 -0.29651(17) 0.09198(12) 0.35372(6) 0.0190(3) Uani d . 1 . .
    C C1 0.84626(18) 0.07543(14) 0.12848(7) 0.0189(3) Uani d . 1 . .
    C C2 0.8210(2) 0.18816(14) 0.16069(8) 0.0207(3) Uani d . 1 . .
    H H2 0.9010 0.2503 0.1607 0.025 Uiso calc R 1 . .
    C C3 0.6730(2) 0.20566(14) 0.19291(8) 0.0207(3) Uani d . 1 . .
    H H3 0.6533 0.2803 0.2148 0.025 Uiso calc R 1 . .
    C C4 0.55405(18) 0.11203(14) 0.19253(7) 0.0188(3) Uani d . 1 . .
    C C5 0.5827(2) -0.00013(15) 0.15898(8) 0.0236(3) Uani d . 1 . .
    H H5 0.5026 -0.0622 0.1585 0.028 Uiso calc R 1 . .
    C C6 0.7296(2) -0.01923(14) 0.12656(8) 0.0224(3) Uani d . 1 . .
    H H6 0.7493 -0.0934 0.1042 0.027 Uiso calc R 1 . .
    C C7 0.16339(18) 0.06323(14) 0.26308(7) 0.0182(3) Uani d . 1 . .
    C C8 0.12233(19) 0.17040(14) 0.29917(7) 0.0184(3) Uani d . 1 . .
    H H8 0.1962 0.2367 0.3020 0.022 Uiso calc R 1 . .
    C C9 -0.02636(19) 0.17795(13) 0.33038(7) 0.0185(3) Uani d . 1 . .
    H H9 -0.0505 0.2492 0.3545 0.022 Uiso calc R 1 . .
    C C10 -0.14435(18) 0.07970(14) 0.32673(7) 0.0170(3) Uani d . 1 . .
    C C11 -0.0979(2) -0.03058(13) 0.29288(7) 0.0190(3) Uani d . 1 . .
    H H11 -0.1685 -0.0990 0.2917 0.023 Uiso calc R 1 . .
    C C12 0.05171(19) -0.03651(14) 0.26169(7) 0.0190(3) Uani d . 1 . .
    H H12 0.0791 -0.1089 0.2391 0.023 Uiso calc R 1 . .
    C C13 -0.4126(2) -0.01280(14) 0.35654(8) 0.0218(3) Uani d . 1 . .
    H H13A -0.4112 -0.0565 0.3154 0.026 Uiso calc R 1 . .
    H H13B -0.5223 0.0202 0.3629 0.026 Uiso calc R 1 . .
    C C14 -0.3749(2) -0.10628(16) 0.41043(9) 0.0302(4) Uani d . 1 . .
    H H14A -0.3785 -0.0642 0.4514 0.036 Uiso calc R 1 . .
    H H14B -0.2676 -0.1411 0.4039 0.036 Uiso calc R 1 . .
    H H14C -0.4549 -0.1723 0.4098 0.036 Uiso calc R 1 . .
    C C15 -0.35038(19) 0.21176(14) 0.38075(8) 0.0197(3) Uani d . 1 . .
    H H15A -0.4682 0.2195 0.3756 0.024 Uiso calc R 1 . .
    H H15B -0.2990 0.2797 0.3571 0.024 Uiso calc R 1 . .
    C C16 -0.3070(2) 0.22308(14) 0.45203(7) 0.0212(3) Uani d . 1 . .
    H H16A -0.3605 0.1575 0.4768 0.025 Uiso calc R 1 . .
    H H16B -0.1894 0.2161 0.4581 0.025 Uiso calc R 1 . .
    C C17 -0.3027(2) 0.38472(15) 0.52915(8) 0.0218(3) Uani d . 1 . .
    C C18 -0.3577(2) 0.51211(16) 0.54784(8) 0.0263(3) Uani d . 1 . .
    H H18 -0.3365 0.5385 0.5899 0.032 Uiso calc R 1 . .
    C C19 -0.4339(3) 0.58999(18) 0.50938(10) 0.0398(5) Uani d . 1 . .
    H H19A -0.4570 0.5667 0.4670 0.048 Uiso calc R 1 . .
    H H19B -0.4649 0.6687 0.5244 0.048 Uiso calc R 1 . .
loop_
    _atom_site_aniso_label
    _atom_site_aniso_U_11
    _atom_site_aniso_U_22
    _atom_site_aniso_U_33
    _atom_site_aniso_U_12
    _atom_site_aniso_U_13
    _atom_site_aniso_U_23
    O1 0.0293(6) 0.0269(6) 0.0529(8) -0.0081(5) 0.0145(6) -0.0026(6)
    O2 0.0316(6) 0.0222(5) 0.0401(7) 0.0030(5) 0.0113(6) -0.0058(5)
    O3 0.0232(5) 0.0183(5) 0.0235(5) 0.0039(4) -0.0010(4) -0.0038(4)
    O4 0.0289(6) 0.0331(6) 0.0261(6) 0.0055(6) -0.0039(5) -0.0022(5)
    N1 0.0223(6) 0.0194(6) 0.0250(7) 0.0007(5) 0.0034(5) 0.0016(5)
    N2 0.0205(6) 0.0176(6) 0.0233(6) -0.0009(5) 0.0001(5) -0.0010(5)
    N3 0.0196(6) 0.0169(6) 0.0211(6) -0.0001(5) 0.0006(5) 0.0007(5)
    N4 0.0204(6) 0.0143(5) 0.0224(6) 0.0011(5) 0.0014(5) -0.0009(5)
    C1 0.0198(7) 0.0177(7) 0.0193(7) 0.0007(6) 0.0014(6) 0.0012(6)
    C2 0.0211(7) 0.0161(6) 0.0248(7) -0.0023(6) -0.0005(6) 0.0008(6)
    C3 0.0235(8) 0.0145(6) 0.0240(7) -0.0001(6) -0.0003(6) -0.0021(6)
    C4 0.0187(7) 0.0179(7) 0.0198(6) 0.0003(6) -0.0006(6) 0.0005(6)
    C5 0.0242(7) 0.0185(7) 0.0281(8) -0.0051(6) 0.0029(6) -0.0048(6)
    C6 0.0256(8) 0.0165(7) 0.0252(7) -0.0015(6) 0.0029(6) -0.0038(6)
    C7 0.0189(7) 0.0161(7) 0.0195(7) 0.0015(6) -0.0007(6) 0.0008(5)
    C8 0.0208(7) 0.0138(6) 0.0206(6) -0.0004(6) -0.0007(6) 0.0005(6)
    C9 0.0233(7) 0.0124(6) 0.0196(6) 0.0010(6) -0.0005(6) -0.0006(5)
    C10 0.0199(7) 0.0146(6) 0.0166(6) 0.0018(5) -0.0014(5) 0.0018(5)
    C11 0.0217(7) 0.0144(6) 0.0208(7) -0.0014(6) -0.0008(6) -0.0008(6)
    C12 0.0232(7) 0.0129(6) 0.0210(7) 0.0025(6) -0.0001(6) -0.0019(6)
    C13 0.0197(7) 0.0199(7) 0.0258(7) -0.0021(6) 0.0009(6) -0.0009(6)
    C14 0.0395(9) 0.0207(7) 0.0303(8) -0.0048(7) 0.0005(8) 0.0047(7)
    C15 0.0205(7) 0.0154(6) 0.0233(7) 0.0049(6) 0.0012(6) 0.0009(6)
    C16 0.0247(7) 0.0167(6) 0.0221(7) 0.0042(6) 0.0005(6) -0.0005(6)
    C17 0.0208(7) 0.0231(7) 0.0214(7) -0.0010(6) 0.0037(6) -0.0002(6)
    C18 0.0306(8) 0.0232(7) 0.0251(7) -0.0011(7) 0.0025(7) -0.0063(6)
    C19 0.0603(13) 0.0257(8) 0.0333(9) 0.0090(9) -0.0009(9) -0.0063(8)
_geom_special_details
;
 All esds (except the esd in the dihedral angle between two l.s. planes)
 are estimated using the full covariance matrix.  The cell esds are taken
 into account individually in the estimation of esds in distances, angles
 and torsion angles; correlations between esds in cell parameters are only
 used when they are defined by crystal symmetry.  An approximate (isotropic)
 treatment of cell esds is used for estimating esds involving l.s. planes.
;
loop_
    _geom_bond_atom_site_label_1
    _geom_bond_atom_site_label_2
    _geom_bond_site_symmetry_2
    _geom_bond_distance
    _geom_bond_publ_flag
    C1 C6 . 1.388(2) ?
    C1 C2 . 1.390(2) ?
    C1 N1 . 1.4681(19) ?
    C2 C3 . 1.391(2) ?
    C2 H2 . 0.9300 ?
    C3 C4 . 1.392(2) ?
    C3 H3 . 0.9300 ?
    C4 C5 . 1.402(2) ?
    C4 N2 . 1.4261(19) ?
    C5 C6 . 1.387(2) ?
    C5 H5 . 0.9300 ?
    C6 H6 . 0.9300 ?
    C7 C12 . 1.400(2) ?
    C7 N3 . 1.4012(19) ?
    C7 C8 . 1.406(2) ?
    C8 C9 . 1.376(2) ?
    C8 H8 . 0.9300 ?
    C9 C10 . 1.424(2) ?
    C9 H9 . 0.9300 ?
    C10 N4 . 1.367(2) ?
    C10 C11 . 1.420(2) ?
    C11 C12 . 1.381(2) ?
    C11 H11 . 0.9300 ?
    C12 H12 . 0.9300 ?
    C13 N4 . 1.466(2) ?
    C13 C14 . 1.527(2) ?
    C13 H13A . 0.9700 ?
    C13 H13B . 0.9700 ?
    C14 H14A . 0.9600 ?
    C14 H14B . 0.9600 ?
    C14 H14C . 0.9600 ?
    C15 N4 . 1.4618(18) ?
    C15 C16 . 1.520(2) ?
    C15 H15A . 0.9700 ?
    C15 H15B . 0.9700 ?
    C16 O3 . 1.4500(17) ?
    C16 H16A . 0.9700 ?
    C16 H16B . 0.9700 ?
    C17 O4 . 1.213(2) ?
    C17 O3 . 1.3412(19) ?
    C17 C18 . 1.482(2) ?
    C18 C19 . 1.307(3) ?
    C18 H18 . 0.9300 ?
    C19 H19A . 0.9300 ?
    C19 H19B . 0.9300 ?
    N1 O1 . 1.2271(18) ?
    N1 O2 . 1.2323(18) ?
    N2 N3 . 1.2712(18) ?
loop_
    _geom_angle_atom_site_label_1
    _geom_angle_atom_site_label_2
    _geom_angle_atom_site_label_3
    _geom_angle_site_symmetry_1
    _geom_angle_site_symmetry_3
    _geom_angle
    _geom_angle_publ_flag
    C6 C1 C2 . . 122.79(14) ?
    C6 C1 N1 . . 118.80(13) ?
    C2 C1 N1 . . 118.39(13) ?
    C1 C2 C3 . . 118.30(14) ?
    C1 C2 H2 . . 120.8 ?
    C3 C2 H2 . . 120.8 ?
    C2 C3 C4 . . 120.35(14) ?
    C2 C3 H3 . . 119.8 ?
    C4 C3 H3 . . 119.8 ?
    C3 C4 C5 . . 119.92(14) ?
    C3 C4 N2 . . 116.35(13) ?
    C5 C4 N2 . . 123.73(14) ?
    C6 C5 C4 . . 120.54(15) ?
    C6 C5 H5 . . 119.7 ?
    C4 C5 H5 . . 119.7 ?
    C5 C6 C1 . . 118.09(14) ?
    C5 C6 H6 . . 121.0 ?
    C1 C6 H6 . . 121.0 ?
    C12 C7 N3 . . 115.89(13) ?
    C12 C7 C8 . . 118.28(13) ?
    N3 C7 C8 . . 125.81(14) ?
    C9 C8 C7 . . 120.43(14) ?
    C9 C8 H8 . . 119.8 ?
    C7 C8 H8 . . 119.8 ?
    C8 C9 C10 . . 121.81(13) ?
    C8 C9 H9 . . 119.1 ?
    C10 C9 H9 . . 119.1 ?
    N4 C10 C11 . . 121.51(13) ?
    N4 C10 C9 . . 121.39(13) ?
    C11 C10 C9 . . 117.09(13) ?
    C12 C11 C10 . . 120.23(14) ?
    C12 C11 H11 . . 119.9 ?
    C10 C11 H11 . . 119.9 ?
    C11 C12 C7 . . 121.99(14) ?
    C11 C12 H12 . . 119.0 ?
    C7 C12 H12 . . 119.0 ?
    N4 C13 C14 . . 113.39(14) ?
    N4 C13 H13A . . 108.9 ?
    C14 C13 H13A . . 108.9 ?
    N4 C13 H13B . . 108.9 ?
    C14 C13 H13B . . 108.9 ?
    H13A C13 H13B . . 107.7 ?
    C13 C14 H14A . . 109.5 ?
    C13 C14 H14B . . 109.5 ?
    H14A C14 H14B . . 109.5 ?
    C13 C14 H14C . . 109.5 ?
    H14A C14 H14C . . 109.5 ?
    H14B C14 H14C . . 109.5 ?
    N4 C15 C16 . . 111.73(13) ?
    N4 C15 H15A . . 109.3 ?
    C16 C15 H15A . . 109.3 ?
    N4 C15 H15B . . 109.3 ?
    C16 C15 H15B . . 109.3 ?
    H15A C15 H15B . . 107.9 ?
    O3 C16 C15 . . 106.25(12) ?
    O3 C16 H16A . . 110.5 ?
    C15 C16 H16A . . 110.5 ?
    O3 C16 H16B . . 110.5 ?
    C15 C16 H16B . . 110.5 ?
    H16A C16 H16B . . 108.7 ?
    O4 C17 O3 . . 123.49(15) ?
    O4 C17 C18 . . 122.93(15) ?
    O3 C17 C18 . . 113.59(14) ?
    C19 C18 C17 . . 124.60(16) ?
    C19 C18 H18 . . 117.7 ?
    C17 C18 H18 . . 117.7 ?
    C18 C19 H19A . . 120.0 ?
    C18 C19 H19B . . 120.0 ?
    H19A C19 H19B . . 120.0 ?
    O1 N1 O2 . . 123.50(13) ?
    O1 N1 C1 . . 118.44(13) ?
    O2 N1 C1 . . 118.05(13) ?
    N3 N2 C4 . . 112.63(12) ?
    N2 N3 C7 . . 115.66(12) ?
    C10 N4 C15 . . 120.84(13) ?
    C10 N4 C13 . . 121.96(12) ?
    C15 N4 C13 . . 117.20(13) ?
    C17 O3 C16 . . 114.54(12) ?
loop_
    _geom_torsion_atom_site_label_1
    _geom_torsion_atom_site_label_2
    _geom_torsion_atom_site_label_3
    _geom_torsion_atom_site_label_4
    _geom_torsion_site_symmetry_1
    _geom_torsion_site_symmetry_2
    _geom_torsion_site_symmetry_3
    _geom_torsion_site_symmetry_4
    _geom_torsion
    _geom_torsion_publ_flag
    C6 C1 C2 C3 . . . . 0.8(2) ?
    N1 C1 C2 C3 . . . . -177.92(13) ?
    C1 C2 C3 C4 . . . . 0.0(2) ?
    C2 C3 C4 C5 . . . . -0.6(2) ?
    C2 C3 C4 N2 . . . . 179.52(14) ?
    C3 C4 C5 C6 . . . . 0.6(2) ?
    N2 C4 C5 C6 . . . . -179.55(15) ?
    C4 C5 C6 C1 . . . . 0.1(2) ?
    C2 C1 C6 C5 . . . . -0.8(2) ?
    N1 C1 C6 C5 . . . . 177.89(14) ?
    C12 C7 C8 C9 . . . . -2.1(2) ?
    N3 C7 C8 C9 . . . . 179.54(14) ?
    C7 C8 C9 C10 . . . . -0.9(2) ?
    C8 C9 C10 N4 . . . . -174.91(14) ?
    C8 C9 C10 C11 . . . . 4.0(2) ?
    N4 C10 C11 C12 . . . . 174.82(13) ?
    C9 C10 C11 C12 . . . . -4.1(2) ?
    C10 C11 C12 C7 . . . . 1.2(2) ?
    N3 C7 C12 C11 . . . . -179.50(14) ?
    C8 C7 C12 C11 . . . . 2.0(2) ?
    N4 C15 C16 O3 . . . . 179.17(12) ?
    O4 C17 C18 C19 . . . . 168.5(2) ?
    O3 C17 C18 C19 . . . . -11.8(3) ?
    C6 C1 N1 O1 . . . . 175.31(15) ?
    C2 C1 N1 O1 . . . . -6.0(2) ?
    C6 C1 N1 O2 . . . . -4.8(2) ?
    C2 C1 N1 O2 . . . . 173.98(15) ?
    C3 C4 N2 N3 . . . . -174.90(13) ?
    C5 C4 N2 N3 . . . . 5.3(2) ?
    C4 N2 N3 C7 . . . . 179.20(12) ?
    C12 C7 N3 N2 . . . . 176.24(13) ?
    C8 C7 N3 N2 . . . . -5.4(2) ?
    C11 C10 N4 C15 . . . . -171.70(14) ?
    C9 C10 N4 C15 . . . . 7.2(2) ?
    C11 C10 N4 C13 . . . . 7.9(2) ?
    C9 C10 N4 C13 . . . . -173.24(14) ?
    C16 C15 N4 C10 . . . . -90.19(16) ?
    C16 C15 N4 C13 . . . . 90.21(17) ?
    C14 C13 N4 C10 . . . . 78.35(18) ?
    C14 C13 N4 C15 . . . . -102.06(16) ?
    O4 C17 O3 C16 . . . . -2.6(2) ?
    C18 C17 O3 C16 . . . . 177.69(13) ?
    C15 C16 O3 C17 . . . . -164.62(13) ?
loop_
    _geom_hbond_atom_site_label_D
    _geom_hbond_atom_site_label_H
    _geom_hbond_atom_site_label_A
    _geom_hbond_site_symmetry_A
    _geom_hbond_distance_DH
    _geom_hbond_distance_HA
    _geom_hbond_distance_DA
    _geom_hbond_angle_DHA
    _geom_hbond_publ_flag
    C15 H15A O4 3_456 0.97 2.40 3.189(2) 138.00 yes
data_global
_journal_date_recd_electronic     2008-01-24
_journal_date_accepted     2008-03-31
_journal_name_full     'Acta Crystallographica, Section E'
_journal_year     2008
_journal_volume     64
_journal_issue      5
_journal_page_first     o789
_journal_page_last     o789
_journal_paper_category     QO
_journal_coeditor_code     HK2424
_publ_contact_author
;
  'Mohammad Yousefi'
   Islamic Azad University
   Shahr-e-Rey Branch
   Tehran
   Iran
;
_publ_contact_author_email
;
myousefi50@yahoo.com
;
_publ_contact_author_fax     '0098 021 55277888'
_publ_contact_author_phone     '0098 021 55277850'
_publ_section_title
;
(<i>E</i>)-2-{<i>N</i>-Ethyl-4-[(4-nitrophenyl)diazenyl]anilino}ethyl acrylate
;
loop_
    _publ_author_name
    _publ_author_address
    'Mohammad Yousefi'
;
Islamic Azad University,
Shahr-e-Rey Branch,
Tehran
Iran
;
    'Hosseini, Hossein'
;
Department of Chemistry,
Faculty of Science and Engineering,
Imam Hossein University,
Tehran
Iran
;
    'Amani, Vahid'
;
Islamic Azad University,
Shahr-e-Rey Branch,
Tehran
Iran
;
    'Arab Chamjangali, Mansour'
;
Department of Chemistry,
Shahrood University of Technology,
Shahrood
Iran
;
    'Khavasi, Hamid Reza'
;
Department of Chemistry,
Shahid Beheshti University,
Tehran 1983963113
Iran
;
