# Supplementary material for: (E)-2-{N-Ethyl-4-[(4-nitro­phen­yl)diazen­yl]anilino}ethyl acrylate
Source: Acta Crystallogr Sect E Struct Rep Online. 2008 Apr 2;64(Pt 5):o789. doi: 10.1107/S1600536808003085 (PMC2961144; doi:10.1107/S1600536808003085)
Supplement: Supplementary file 2 [file e-64-0o789-Isup2.hkl]

#
# h,k,l, Fc-squared, Fo-squared, sigma(Fo-squared) and status flag
#
data_I
_shelx_title ' KH45 HOSSEINI/EMAM HOSSEIN UNI/24.03.85'
_shelx_refln_list_code          4
_shelx_F_calc_maximum       94.02
_exptl_crystal_F_000       780.00
_reflns_d_resolution_high  0.7585
 
loop_
 _symmetry_equiv_pos_as_xyz
 'x, y, z'
 '-x+1/2, -y, z+1/2'
 'x+1/2, -y+1/2, -z'
 '-x, y+1/2, -z+1/2'
 
_cell_length_a     8.1518
_cell_length_b    10.6651
_cell_length_c    20.6782
_cell_angle_alpha  90.000
_cell_angle_beta   90.000
_cell_angle_gamma  90.000
 
_shelx_F_squared_multiplier     1.000
 
loop_
 _refln_index_h
 _refln_index_k
 _refln_index_l
 _refln_F_squared_calc
 _refln_F_squared_meas
 _refln_F_squared_sigma
 _refln_observed_status
   2   0   0       72.65       73.41      3.67 o
   4   0   0     3680.53     3742.70     70.78 o
   6   0   0      533.90      564.80     15.15 o
   8   0   0      124.03      122.34      2.94 o
  10   0   0       44.73       37.66      2.25 o
   1   1   0       57.64       41.37      3.08 o
   2   1   0     1280.51     1232.62      7.14 o
   3   1   0      207.69      194.81      2.40 o
   4   1   0      957.27      992.37      4.65 o
   5   1   0        0.10        0.09      1.34 o
   6   1   0      336.93      315.07      6.43 o
   7   1   0      285.73      290.19      2.00 o
   8   1   0        2.85        5.23      1.88 o
   9   1   0       19.82       22.80      1.59 o
  10   1   0        2.16       -1.28      4.28 o
   1   2   0      328.90      315.74      4.07 o
   2   2   0     3530.12     3416.67     17.41 o
   3   2   0     1688.17     1743.05     15.43 o
   4   2   0       36.93       25.41      1.49 o
   5   2   0      297.57      293.25      3.94 o
   6   2   0      212.76      222.56      4.87 o
   7   2   0     1838.23     1839.05     14.40 o
   8   2   0        0.04       -2.21      2.21 o
   9   2   0       64.87       63.14      2.65 o
  10   2   0        1.06        2.93      1.34 o
   1   3   0      968.93      972.16      4.75 o
   2   3   0     2911.70     2837.35      8.32 o
   3   3   0      971.75     1087.21     23.63 o
   4   3   0       18.35       14.94      1.65 o
   5   3   0       32.57       44.49      4.43 o
   6   3   0       74.21       72.24      4.80 o
   7   3   0     3081.19     3196.04     33.05 o
   8   3   0      185.78      194.68      4.96 o
   9   3   0      234.68      208.95      3.49 o
  10   3   0        0.01        0.45      2.04 o
   0   4   0      283.10      290.70     11.03 o
   1   4   0     1153.75     1201.02      6.43 o
   2   4   0        0.24        5.72      2.20 o
   3   4   0     1039.52     1225.00     20.20 o
   4   4   0      488.82      498.81      6.73 o
   5   4   0      158.27      140.02      5.07 o
   6   4   0        6.18        9.11      1.51 o
   7   4   0      237.53      223.77      4.27 o
   8   4   0       42.09       40.44      2.32 o
   9   4   0        0.09        4.17      2.89 o
  10   4   0        1.46        7.60      5.05 o
   1   5   0       92.61      102.74      2.64 o
   2   5   0     1696.65     1843.69     15.80 o
   3   5   0      196.90      185.13      2.65 o
   4   5   0      238.17      269.38      2.88 o
   5   5   0       96.19       91.67      4.87 o
   6   5   0       60.31       64.94      2.54 o
   7   5   0       15.33       21.97      3.25 o
   8   5   0       60.07       54.56      1.59 o
   9   5   0      289.20      275.09     13.23 o
  10   5   0       68.78       68.26      3.78 o
   0   6   0      488.85      549.39      5.17 o
   1   6   0      462.80      510.95      5.45 o
   2   6   0       47.48       59.20      1.74 o
   3   6   0     1012.52      939.60     21.12 o
   4   6   0      278.98      289.99      3.55 o
   5   6   0       23.40       18.13      1.98 o
   6   6   0      637.35      657.50     10.51 o
   7   6   0        0.32        2.16      1.62 o
   8   6   0       87.67       87.62      4.01 o
   9   6   0        7.66        9.70      1.37 o
   1   7   0     1863.78     1888.02     13.45 o
   2   7   0       87.44       73.07      2.22 o
   3   7   0       64.35       60.81      1.69 o
   4   7   0      270.01      287.75      4.51 o
   5   7   0     1708.28     1613.57     21.44 o
   6   7   0     2747.17     2890.35     34.86 o
   7   7   0        0.49        2.25      1.66 o
   8   7   0        0.16        2.98      1.73 o
   9   7   0       23.43       27.31      2.44 o
   0   8   0      502.29      515.39      8.07 o
   1   8   0       59.93       63.07      2.25 o
   2   8   0        7.80       11.79      1.70 o
   3   8   0       45.02       47.40      1.62 o
   4   8   0      255.10      272.03      8.54 o
   5   8   0       13.77       18.90      2.91 o
   6   8   0     1483.86     1468.63     32.80 o
   7   8   0        0.12        3.39      1.56 o
   8   8   0        2.64        0.64      1.60 o
   1   9   0     1651.58     1637.67      9.33 o
   2   9   0       22.23       24.71      1.95 o
   3   9   0      222.06      197.18      3.09 o
   4   9   0        5.20        4.11      1.50 o
   5   9   0        0.61        2.82      1.52 o
   6   9   0      142.62      161.69      4.98 o
   7   9   0       19.81       21.03      3.16 o
   8   9   0       14.81       19.63      1.73 o
   0  10   0       19.21       24.59      4.02 o
   1  10   0     1038.64     1028.73     12.62 o
   2  10   0      352.58      362.11      4.71 o
   3  10   0      141.21      142.17      5.94 o
   4  10   0       20.60       24.22      2.50 o
   5  10   0       16.00       14.08      1.75 o
   6  10   0        4.80        5.00      1.61 o
   7  10   0      322.50      304.98      9.44 o
   1  11   0      382.39      377.69      2.98 o
   2  11   0        2.05        2.80      2.70 o
   3  11   0      256.13      236.65      2.99 o
   4  11   0       17.92       19.55      1.65 o
   5  11   0       31.42       33.52      1.70 o
   6  11   0       86.66       84.34      3.80 o
   0  12   0        1.38        6.28      1.96 o
   1  12   0       38.86       42.22      1.69 o
   2  12   0        7.61       10.06      1.64 o
   3  12   0        3.71        5.78      1.79 o
   4  12   0       77.52       91.33      3.65 o
   5  12   0       24.75       22.84      1.77 o
   1  13   0       12.33       15.61      1.85 o
   2  13   0      179.24      176.66      5.65 o
   3  13   0       71.76       78.03      2.06 o
   4  13   0       59.68       65.42      2.94 o
   0  14   0        0.31        1.70      3.24 o
   1   0   1      987.09      939.61      6.39 o
   2   0   1     8014.81     7048.30    219.39 o
   3   0   1      812.98      809.24     13.32 o
   4   0   1     2146.07     2285.13     21.79 o
   5   0   1       54.04       57.85      1.62 o
   6   0   1      516.24      493.97      3.91 o
   7   0   1     1288.06     1264.48     32.68 o
   8   0   1       54.77       58.49      2.05 o
   9   0   1       12.16       10.54      1.64 o
  10   0   1       39.25       50.93      1.90 o
   0   1   1     3071.34     3077.55     44.97 o
   1   1   1      620.27      568.27      4.00 o
   2   1   1     4747.14     4375.54     53.08 o
   3   1   1      735.99      702.34      4.62 o
   4   1   1     1068.30     1091.30      7.34 o
   5   1   1      206.90      202.83      2.36 o
   6   1   1      428.03      434.98      3.65 o
   7   1   1      920.03      950.90     10.17 o
   8   1   1        2.55        2.49      0.96 o
   9   1   1       81.52       73.24      2.16 o
  10   1   1        1.54       -1.68      1.68 o
   1   2   1     1652.61     1681.15      7.54 o
   2   2   1      513.24      508.84      3.28 o
   3   2   1      197.22      201.21      1.71 o
   4   2   1      417.67      466.25      4.18 o
   5   2   1      219.89      221.62      1.56 o
   6   2   1      342.39      338.88      4.70 o
   7   2   1      455.71      463.30      7.70 o
   8   2   1       71.91       75.44      1.15 o
   9   2   1      108.27      107.08      1.42 o
  10   2   1       15.97       14.53      1.96 o
   0   3   1     2881.98     2814.98     28.40 o
   1   3   1     1586.93     1473.64      9.01 o
   2   3   1      596.35      578.50      2.77 o
   3   3   1     1855.15     1877.00     18.80 o
   4   3   1      751.31      736.67     10.68 o
   5   3   1      306.51      318.92      4.30 o
   6   3   1      294.49      278.46      5.59 o
   7   3   1      175.51      169.98      4.41 o
   8   3   1       22.82       22.75      1.80 o
   9   3   1      106.79      102.91      1.72 o
  10   3   1        2.84        2.67      1.33 o
   0   4   1     2208.81     2299.80     15.42 o
   1   4   1      668.95      683.91      2.64 o
   2   4   1      743.73      816.69      4.37 o
   3   4   1     1147.58     1319.37      7.80 o
   4   4   1       36.26       30.33      1.06 o
   5   4   1       36.35       35.96      1.22 o
   6   4   1      330.55      348.33      4.20 o
   7   4   1       38.04       38.20      1.15 o
   8   4   1        8.38        9.47      1.21 o
   9   4   1        8.36        8.50      1.93 o
  10   4   1       22.40       18.67      1.70 o
   0   5   1      159.32      172.71      2.44 o
   1   5   1       73.66       78.52      1.43 o
   2   5   1      281.01      285.54      2.05 o
   3   5   1      550.33      586.15      3.25 o
   4   5   1       92.30       88.68      1.65 o
   5   5   1      131.57      144.73      1.33 o
   6   5   1      429.47      436.65      4.44 o
   7   5   1      213.48      209.14      4.04 o
   8   5   1       42.19       37.96      1.29 o
   9   5   1       66.19       60.80      2.44 o
  10   5   1       10.30       11.38      1.67 o
   0   6   1        0.41        2.33      1.55 o
   1   6   1      174.82      171.30      1.48 o
   2   6   1     1278.79     1393.03      5.72 o
   3   6   1      191.84      220.15      1.52 o
   4   6   1       46.84       44.12      1.61 o
   5   6   1      174.53      194.85      1.39 o
   6   6   1     1993.41     2007.38     18.67 o
   7   6   1       25.84       26.24      1.09 o
   8   6   1      168.49      162.46      3.64 o
   9   6   1       27.93       32.28      1.34 o
   0   7   1      202.88      194.25      2.94 o
   1   7   1      900.79      894.54      6.40 o
   2   7   1      136.43      143.65      1.38 o
   3   7   1      273.62      275.82      2.60 o
   4   7   1       44.93       45.70      1.36 o
   5   7   1      250.81      221.27      3.13 o
   6   7   1       90.77       97.75      1.87 o
   7   7   1      193.87      198.00      4.20 o
   8   7   1      107.91      100.69      4.55 o
   9   7   1       66.09       60.67      2.44 o
   0   8   1      680.56      699.97      3.14 o
   1   8   1     1502.31     1472.10      7.18 o
   2   8   1       46.45       36.79      1.30 o
   3   8   1       30.83       35.24      1.28 o
   4   8   1       31.52       34.30      1.07 o
   5   8   1       32.31       25.77      1.22 o
   6   8   1       68.45       77.48      1.86 o
   7   8   1       33.24       34.64      1.68 o
   8   8   1       51.38       52.94      2.03 o
   0   9   1       11.60       12.65      2.09 o
   1   9   1     1129.37     1108.52      6.90 o
   2   9   1      408.05      395.16      4.92 o
   3   9   1      188.96      178.62      1.58 o
   4   9   1       76.31       78.33      1.69 o
   5   9   1      223.07      194.87      2.20 o
   6   9   1      121.38      122.39      1.77 o
   7   9   1       49.05       47.82      1.33 o
   8   9   1       16.57       18.05      1.61 o
   0  10   1      892.71      885.85     12.28 o
   1  10   1      680.29      692.26      3.14 o
   2  10   1      121.38      124.61      2.34 o
   3  10   1       58.50       52.53      1.32 o
   4  10   1       36.14       36.08      1.34 o
   5  10   1      118.73      115.15      1.80 o
   6  10   1       30.73       28.24      1.35 o
   7  10   1       10.50       15.01      1.50 o
   0  11   1       36.69       35.93      1.54 o
   1  11   1      252.79      254.34      1.64 o
   2  11   1       45.51       45.59      1.19 o
   3  11   1      123.35      118.82      2.12 o
   4  11   1      176.58      180.62      3.33 o
   5  11   1        8.27       16.45      2.28 o
   6  11   1       22.49       22.45      1.26 o
   0  12   1      187.27      186.26      2.77 o
   1  12   1       43.26       43.44      1.25 o
   2  12   1       28.77       30.30      1.65 o
   3  12   1      268.01      255.24      6.10 o
   4  12   1      194.69      189.85      4.34 o
   5  12   1        9.99       11.86      1.35 o
   0  13   1        0.81        3.21      2.01 o
   1  13   1       21.98       21.17      1.25 o
   2  13   1       19.63       22.87      1.41 o
   3  13   1        0.85        1.85      1.13 o
   4  13   1      112.10      103.68      1.88 o
   0  14   1      129.63      134.46      5.15 o
   0   0   2     1856.31     1706.58     52.29 o
   1   0   2      113.73       92.15      3.56 o
   2   0   2      346.87      329.97      3.47 o
   3   0   2     3988.84     3892.79     86.40 o
   4   0   2      530.37      575.67     13.35 o
   5   0   2        0.20        2.28      1.63 o
   6   0   2       75.05       85.02      3.66 o
   7   0   2       34.92       34.60      1.90 o
   8   0   2      210.40      189.59      6.61 o
   9   0   2       14.59       17.46      2.57 o
  10   0   2        4.73        8.78      1.37 o
   0   1   2      117.08      126.70      4.08 o
   1   1   2     1346.01     1214.86     19.18 o
   2   1   2     1595.61     1458.32     11.62 o
   3   1   2     2826.50     2818.21     28.18 o
   4   1   2      919.93      881.84      7.26 o
   5   1   2      223.79      239.55      2.92 o
   6   1   2       44.19       41.62      1.11 o
   7   1   2       15.30       18.37      2.08 o
   8   1   2        6.18        6.35      1.60 o
   9   1   2       25.85       25.56      1.56 o
  10   1   2        8.98       15.85      1.58 o
   0   2   2     1808.38     1840.46      7.85 o
   1   2   2      705.90      663.00      3.83 o
   2   2   2     1085.30     1064.18      8.19 o
   3   2   2      295.58      264.91      3.65 o
   4   2   2      999.01     1142.37      7.04 o
   5   2   2      210.97      190.56      2.42 o
   6   2   2      182.98      192.31      1.78 o
   7   2   2       94.25       98.73      2.49 o
   8   2   2      154.85      156.46      1.90 o
   9   2   2       89.92       83.25      1.84 o
  10   2   2       44.20       42.53      1.31 o
   0   3   2     1166.22     1170.41      6.74 o
   1   3   2      819.25      849.69      6.43 o
   2   3   2       56.54       62.08      1.66 o
   3   3   2      946.61     1022.15     11.86 o
   4   3   2     2354.05     2370.82     10.33 o
   5   3   2       89.32      113.44      1.54 o
   6   3   2       88.57       86.62      1.60 o
   7   3   2      546.65      537.29      8.55 o
   8   3   2       63.60       56.93      1.72 o
   9   3   2       65.07       65.96      1.09 o
  10   3   2        0.80        0.80      1.09 o
   0   4   2      832.39      845.81      7.07 o
   1   4   2      822.88      860.58      4.98 o
   2   4   2      116.67      118.87      1.56 o
   3   4   2       31.54       23.03      1.15 o
   4   4   2       91.01       95.40      1.24 o
   5   4   2      422.21      438.26      3.26 o
   6   4   2      528.95      503.27      6.38 o
   7   4   2      443.90      454.92      6.22 o
   8   4   2       33.20       37.07      1.61 o
   9   4   2       69.20       62.97      1.87 o
  10   4   2       33.22       34.08      1.93 o
   0   5   2       91.19       96.60      2.28 o
   1   5   2       57.33       59.28      1.43 o
   2   5   2     1819.63     2032.41      7.74 o
   3   5   2       93.57      108.64      2.09 o
   4   5   2      151.20      164.80      2.75 o
   5   5   2      201.99      205.85      2.33 o
   6   5   2      261.01      247.12      3.35 o
   7   5   2       80.67       76.87      1.95 o
   8   5   2       49.22       50.66      1.37 o
   9   5   2       14.16       16.99      1.34 o
  10   5   2       24.47       18.01      3.76 o
   0   6   2        5.67        2.76      1.57 o
   1   6   2     1475.59     1636.09      8.53 o
   2   6   2     1440.98     1466.79      6.75 o
   3   6   2      695.05      742.41      5.15 o
   4   6   2       69.15       61.18      1.38 o
   5   6   2       17.56       21.76      1.36 o
   6   6   2      193.40      200.77      2.71 o
   7   6   2       11.59       11.28      0.97 o
   8   6   2       29.87       27.50      1.27 o
   9   6   2        7.58       14.06      1.85 o
   0   7   2      187.72      189.40      2.26 o
   1   7   2      292.42      318.31      1.71 o
   2   7   2      171.02      204.67      1.61 o
   3   7   2      131.89      126.92      1.33 o
   4   7   2      313.73      287.32      6.87 o
   5   7   2      144.57      142.02      2.12 o
   6   7   2      243.13      229.75      2.42 o
   7   7   2        6.26        8.07      1.37 o
   8   7   2       53.19       54.12      2.16 o
   9   7   2        4.52        6.27      1.70 o
   0   8   2      198.98      178.79      2.05 o
   1   8   2      337.14      322.08      1.69 o
   2   8   2      578.58      594.57      3.17 o
   3   8   2       39.99       37.89      1.52 o
   4   8   2      283.61      252.27      2.49 o
   5   8   2      345.50      303.24      4.79 o
   6   8   2      414.45      383.89      4.10 o
   7   8   2       51.11       52.80      3.41 o
   8   8   2        3.11        8.79      1.53 o
   0   9   2      318.51      306.14      3.93 o
   1   9   2       94.88       90.96      1.27 o
   2   9   2      345.29      330.60      3.16 o
   3   9   2       34.87       30.26      1.17 o
   4   9   2       16.06       16.20      1.04 o
   5   9   2      126.55      109.70      1.78 o
   6   9   2      232.92      213.50      3.88 o
   7   9   2       54.94       54.84      1.52 o
   8   9   2       32.03       30.07      1.66 o
   0  10   2        7.14       11.18      1.76 o
   1  10   2      651.95      653.08      4.21 o
   2  10   2       62.91       60.71      1.27 o
   3  10   2       94.61       91.12      1.69 o
   4  10   2       18.73       21.85      1.20 o
   5  10   2       59.03       48.18      2.05 o
   6  10   2       78.88       79.63      1.62 o
   7  10   2       30.33       26.11      1.17 o
   0  11   2      439.96      428.35      8.81 o
   1  11   2      379.75      376.07      2.94 o
   2  11   2      136.13      136.78      2.23 o
   3  11   2       15.15       18.29      1.27 o
   4  11   2       43.37       50.86      1.35 o
   5  11   2       14.13       23.13      1.54 o
   6  11   2       79.38       71.92      2.14 o
   0  12   2       75.88       79.11      1.99 o
   1  12   2       31.59       30.13      1.23 o
   2  12   2       12.52       17.42      1.30 o
   3  12   2       46.07       51.14      1.35 o
   4  12   2       54.25       55.45      1.40 o
   5  12   2       60.01       61.18      1.60 o
   0  13   2        5.31        6.41      1.82 o
   1  13   2       77.06       75.68      2.38 o
   2  13   2      111.69      116.99      2.54 o
   3  13   2       74.12       74.65      1.63 o
   1   0   3      314.99      290.70     10.89 o
   2   0   3     1490.84     1367.66     30.52 o
   3   0   3     2612.15     2567.74     18.02 o
   4   0   3      954.47     1059.90      6.68 o
   5   0   3       12.92       13.86      1.40 o
   6   0   3        0.31        1.38      1.46 o
   7   0   3       53.45       48.54      3.34 o
   8   0   3       54.58       49.61      4.27 o
   9   0   3        2.53        5.33      1.55 o
  10   0   3       25.33       28.35      1.56 o
   0   1   3     2343.18     2246.87     33.17 o
   1   1   3      335.01      322.03      5.98 o
   2   1   3     5208.58     4846.59     52.19 o
   3   1   3      485.40      493.31      3.68 o
   4   1   3      341.30      357.80      3.67 o
   5   1   3      438.76      459.15      7.42 o
   6   1   3       42.26       40.48      1.49 o
   7   1   3       60.04       65.65      1.39 o
   8   1   3      401.52      402.58      8.41 o
   9   1   3        8.31       13.04      2.30 o
  10   1   3       46.43       44.33      1.50 o
   0   2   3      228.54      228.01      3.60 o
   1   2   3     1152.62     1052.96     12.56 o
   2   2   3      637.57      641.51      9.94 o
   3   2   3      606.32      632.70      6.33 o
   4   2   3      434.92      449.05      7.42 o
   5   2   3     1146.70     1187.00     13.52 o
   6   2   3       97.15       95.44      1.15 o
   7   2   3      205.20      196.42      2.45 o
   8   2   3       50.94       56.40      1.47 o
   9   2   3       15.04       16.21      2.21 o
  10   2   3       66.71       63.92      1.40 o
   0   3   3        1.11        5.80      2.25 o
   1   3   3       72.22       87.34      3.61 o
   2   3   3     1125.84     1196.17     11.85 o
   3   3   3      621.48      654.66     10.04 o
   4   3   3      499.33      495.24      6.81 o
   5   3   3       68.30       65.88      1.32 o
   6   3   3      120.41      122.48      1.42 o
   7   3   3       84.83       84.77      2.12 o
   8   3   3       10.56       10.09      1.81 o
   9   3   3        4.77        6.76      1.52 o
  10   3   3       42.42       41.91      2.49 o
   0   4   3     1329.89     1395.04      5.59 o
   1   4   3      828.00      893.13      6.74 o
   2   4   3     1449.57     1457.53     15.15 o
   3   4   3     1351.33     1477.96     12.68 o
   4   4   3      126.48      143.33      2.70 o
   5   4   3      387.03      412.44      4.73 o
   6   4   3       22.61       23.73      0.97 o
   7   4   3      471.70      451.51      7.49 o
   8   4   3      186.57      177.56      4.28 o
   9   4   3       75.63       71.20      1.38 o
  10   4   3        1.99        3.08      1.08 o
   0   5   3      377.00      393.86      3.00 o
   1   5   3     1954.54     2103.67     14.07 o
   2   5   3      412.72      469.71      2.67 o
   3   5   3      107.26      130.88      1.97 o
   4   5   3      115.42      113.29      2.27 o
   5   5   3      346.45      333.10      3.78 o
   6   5   3       11.37       13.54      1.17 o
   7   5   3      469.50      456.39     11.81 o
   8   5   3       70.62       67.17      1.79 o
   9   5   3      111.59      106.29      3.52 o
   0   6   3       65.77       72.67      2.17 o
   1   6   3      728.81      816.77      3.56 o
   2   6   3      316.85      331.37      6.35 o
   3   6   3      116.90      126.90      1.99 o
   4   6   3       47.59       41.98      1.37 o
   5   6   3      415.02      354.01      3.46 o
   6   6   3       36.93       33.87      1.30 o
   7   6   3        9.04       13.55      1.85 o
   8   6   3       30.83       33.11      2.17 o
   9   6   3      167.19      166.48      4.92 o
   0   7   3      180.31      202.45      3.86 o
   1   7   3       86.93      102.38      1.45 o
   2   7   3      370.42      375.68      1.79 o
   3   7   3      522.36      536.00      4.92 o
   4   7   3       88.89       92.91      1.25 o
   5   7   3      270.32      243.94      4.39 o
   6   7   3       95.71       84.27      1.80 o
   7   7   3      106.44       99.71      2.37 o
   8   7   3      101.96      101.66      3.12 o
   9   7   3       23.89       23.31      2.70 o
   0   8   3      262.52      278.27      2.39 o
   1   8   3       40.31       43.04      1.75 o
   2   8   3      683.34      641.33      3.56 o
   3   8   3      261.25      261.42      2.42 o
   4   8   3      194.15      181.47      2.62 o
   5   8   3      221.42      198.72      3.12 o
   6   8   3      150.96      131.56      2.94 o
   7   8   3       97.15       95.71      1.55 o
   8   8   3        4.68        6.46      1.19 o
   0   9   3      596.90      588.00      6.04 o
   1   9   3       21.64       18.53      1.29 o
   2   9   3      786.70      797.14      8.23 o
   3   9   3       12.25       13.58      1.43 o
   4   9   3      392.43      359.24      7.25 o
   5   9   3       15.25       12.51      1.12 o
   6   9   3      152.57      136.38      2.36 o
   7   9   3       10.34        6.75      1.18 o
   8   9   3        6.57        6.79      1.56 o
   0  10   3        0.07        1.07      3.57 o
   1  10   3      215.85      217.47      2.54 o
   2  10   3       53.32       46.24      1.24 o
   3  10   3       63.01       56.95      1.91 o
   4  10   3      123.66      118.40      3.14 o
   5  10   3       25.00       24.56      1.35 o
   6  10   3       42.86       51.99      2.27 o
   7  10   3        7.91        8.96      1.66 o
   0  11   3      148.56      150.25      2.12 o
   1  11   3      140.41      136.30      1.48 o
   2  11   3      167.84      164.80      1.54 o
   3  11   3       85.91       77.68      1.24 o
   4  11   3       16.05       18.62      1.53 o
   5  11   3       32.00       31.60      1.20 o
   6  11   3        9.12       11.30      1.29 o
   0  12   3        9.78       14.04      1.83 o
   1  12   3       63.43       60.15      1.35 o
   2  12   3        5.46        9.24      1.18 o
   3  12   3      332.05      332.39      5.73 o
   4  12   3       85.42       76.33      2.15 o
   5  12   3       83.88       76.79      2.13 o
   0  13   3      270.51      287.83      6.44 o
   1  13   3      139.81      146.80      1.90 o
   2  13   3       11.30       12.54      1.33 o
   3  13   3       25.89       34.22      1.51 o
   0   0   4     1215.02      989.31     94.55 o
   1   0   4      226.20      192.44     13.89 o
   2   0   4        5.20        3.08      1.99 o
   3   0   4     2264.29     2216.34     74.63 o
   4   0   4      488.00      545.83      6.42 o
   5   0   4       42.42       41.64      1.46 o
   6   0   4        2.26        2.58      1.48 o
   7   0   4       75.70       84.81      1.79 o
   8   0   4      228.68      230.53      3.26 o
   9   0   4       56.55       59.95      1.67 o
  10   0   4        0.04        4.58      2.76 o
   0   1   4      286.53      250.66      9.28 o
   2   1   4     2885.67     2735.48     63.20 o
   3   1   4     1320.01     1343.38     11.81 o
   4   1   4      524.60      505.94      6.47 o
   5   1   4       43.70       60.04      1.06 o
   6   1   4       19.97       21.30      1.04 o
   7   1   4       89.73       90.27      3.00 o
   8   1   4      358.64      413.73      3.67 o
   9   1   4       31.07       30.96      1.92 o
  10   1   4        3.75        3.34      1.70 o
   0   2   4       62.20       54.52      2.57 o
   1   2   4     8840.53     8767.76    116.28 o
   2   2   4     2705.71     2755.66     31.34 o
   3   2   4      322.94      315.14      2.97 o
   4   2   4      462.00      471.88      5.33 o
   5   2   4     2103.96     2117.35     31.09 o
   6   2   4      617.58      612.19      2.67 o
   7   2   4       22.07       22.67      0.98 o
   8   2   4      457.29      449.33      5.75 o
   9   2   4       63.74       63.48      1.71 o
  10   2   4       49.58       44.94      2.66 o
   0   3   4     1531.92     1518.00     19.04 o
   1   3   4        8.52        9.91      1.57 o
   2   3   4      241.46      273.94      5.44 o
   3   3   4      129.90      134.94      1.49 o
   4   3   4     1151.19     1174.09     14.60 o
   5   3   4      583.96      636.72      3.49 o
   6   3   4      420.00      412.53      6.88 o
   7   3   4       73.48       72.93      1.33 o
   8   3   4      521.71      484.84     10.49 o
   9   3   4       80.30       73.99      1.48 o
  10   3   4       32.10       31.83      1.83 o
   0   4   4      932.29      914.64     15.65 o
   1   4   4     1318.95     1328.12     10.87 o
   2   4   4      460.18      465.75      4.32 o
   3   4   4      945.90     1033.74      7.07 o
   4   4   4      130.35      144.84      2.76 o
   5   4   4      192.92      202.01      2.92 o
   6   4   4      145.32      132.67      3.74 o
   7   4   4      354.60      358.62      4.69 o
   8   4   4        2.45        3.48      1.02 o
   9   4   4       98.08       99.11      2.87 o
  10   4   4       41.96       39.83      1.95 o
   0   5   4      624.67      717.71      7.78 o
   1   5   4     1493.07     1653.52     10.77 o
   2   5   4     2176.12     2360.32     18.42 o
   3   5   4      285.75      291.34      5.25 o
   4   5   4      108.04      117.77      2.50 o
   5   5   4      520.17      511.46      6.54 o
   6   5   4      485.96      452.19      8.47 o
   7   5   4       53.51       50.36      2.01 o
   8   5   4      133.70      145.17      2.73 o
   9   5   4       85.53       86.19      1.80 o
   0   6   4       17.00       23.32      1.83 o
   1   6   4       51.13       54.49      1.27 o
   2   6   4      163.72      190.00      1.93 o
   3   6   4       38.68       39.54      1.33 o
   4   6   4      243.47      240.92      3.75 o
   5   6   4      901.59      902.85      9.03 o
   6   6   4      206.89      188.82      3.78 o
   7   6   4      142.88      145.45      3.56 o
   8   6   4      163.98      164.35      2.45 o
   9   6   4        2.67       10.41      2.05 o
   0   7   4        3.20        2.05      1.66 o
   1   7   4       77.65       83.96      1.43 o
   2   7   4      291.57      276.09      3.07 o
   3   7   4      534.49      537.48      7.68 o
   4   7   4       96.77      105.47      1.63 o
   5   7   4      403.65      370.76      6.40 o
   6   7   4        9.93       10.02      0.97 o
   7   7   4      194.80      188.06      4.63 o
   8   7   4       49.37       52.71      1.25 o
   9   7   4      135.08      126.56      5.16 o
   0   8   4        1.79        3.84      1.53 o
   1   8   4      158.48      146.06      2.08 o
   2   8   4     1018.30     1014.96      4.92 o
   3   8   4        9.00        6.77      1.44 o
   4   8   4      214.04      219.99      2.72 o
   5   8   4      171.31      172.65      3.11 o
   6   8   4      258.06      234.27      6.04 o
   7   8   4      190.03      203.12      4.67 o
   8   8   4       16.25       13.82      1.24 o
   0   9   4     2210.55     2264.04     18.13 o
   1   9   4        9.02        9.54      1.19 o
   2   9   4      437.25      420.64      4.66 o
   3   9   4       64.74       65.76      1.68 o
   4   9   4       63.90       66.93      1.17 o
   5   9   4       98.71      104.11      1.76 o
   6   9   4       66.86       72.99      2.26 o
   7   9   4       91.40       89.25      2.11 o
   8   9   4       80.08       76.05      2.62 o
   0  10   4      716.32      711.85      8.90 o
   1  10   4       47.88       43.88      1.86 o
   2  10   4      178.71      185.58      2.19 o
   3  10   4       29.61       28.33      1.48 o
   4  10   4      307.05      303.23      4.89 o
   5  10   4       85.81       77.58      2.29 o
   6  10   4      178.46      165.57      2.57 o
   7  10   4      117.02      110.45      3.53 o
   0  11   4       49.74       52.36      1.74 o
   1  11   4      159.21      154.82      1.98 o
   2  11   4      134.65      135.40      3.22 o
   3  11   4       90.96       91.86      1.38 o
   4  11   4       21.15       24.27      1.54 o
   5  11   4       22.76       23.47      2.02 o
   6  11   4       77.47       81.57      2.82 o
   0  12   4      182.79      194.56      5.55 o
   1  12   4       85.06       89.89      1.44 o
   2  12   4       22.93       28.64      1.79 o
   3  12   4       27.62       25.30      1.28 o
   4  12   4      135.15      127.81      2.31 o
   5  12   4       13.73       11.61      1.32 o
   0  13   4       71.30       81.72      4.34 o
   1  13   4        8.19        9.63      1.37 o
   2  13   4      187.07      176.84      2.33 o
   3  13   4      141.82      133.50      4.06 o
   1   0   5     1468.16     1286.84     71.36 o
   2   0   5      493.63      463.89     10.06 o
   3   0   5     1582.26     1491.19     45.73 o
   4   0   5       23.73       18.25      1.44 o
   5   0   5       66.96       63.52      1.56 o
   6   0   5      107.38      113.18      2.70 o
   7   0   5      209.44      206.39      1.90 o
   8   0   5      224.15      210.17      5.42 o
   9   0   5        7.85        9.25      1.22 o
  10   0   5       46.14       47.68      2.26 o
   0   1   5       13.39       14.15      2.82 o
   2   1   5      123.17      119.26      3.42 o
   3   1   5      421.81      466.14      8.97 o
   4   1   5      353.14      363.98      5.74 o
   5   1   5       57.04       59.01      1.10 o
   6   1   5       33.20       29.59      2.19 o
   7   1   5      130.15      140.03      2.04 o
   8   1   5     1510.34     1530.93     18.90 o
   9   1   5       26.74       26.28      1.11 o
  10   1   5       26.03       26.59      2.68 o
   0   2   5     1457.01     1484.25     48.65 o
   1   2   5     8467.66     8677.66     51.93 o
   2   2   5      874.36      841.82     15.03 o
   3   2   5       38.42       44.27      1.26 o
   4   2   5      221.48      230.66      5.81 o
   5   2   5      208.90      192.76      2.07 o
   6   2   5      790.34      786.88      8.01 o
   7   2   5      312.83      287.56      6.38 o
   8   2   5      256.36      256.07      4.81 o
   9   2   5       10.33        7.47      1.46 o
  10   2   5      191.69      180.66      5.28 o
   0   3   5      423.07      410.95      3.68 o
   1   3   5     3533.28     3771.09     24.50 o
   2   3   5      759.29      830.26      7.62 o
   3   3   5     1711.66     1728.45     11.47 o
   4   3   5      588.12      638.80      8.15 o
   5   3   5      753.93      750.33     11.37 o
   6   3   5      907.37      885.99      5.55 o
   7   3   5       43.23       47.44      1.12 o
   8   3   5      355.70      329.14      6.95 o
   9   3   5      151.50      147.03      3.80 o
  10   3   5       77.15       68.76      1.89 o
   0   4   5      351.74      370.44      3.25 o
   1   4   5     3594.28     3851.63     23.14 o
   2   4   5     1148.80     1100.35     24.09 o
   3   4   5      665.51      705.09      5.44 o
   4   4   5       65.98       70.37      1.19 o
   5   4   5     1455.85     1490.07     20.77 o
   6   4   5      442.03      440.57      6.35 o
   7   4   5      118.61      125.87      1.24 o
   8   4   5      118.32      116.84      2.32 o
   9   4   5       44.34       50.10      2.06 o
  10   4   5       15.33       20.20      3.58 o
   0   5   5     2098.83     2203.59     15.66 o
   1   5   5       84.70       78.54      1.47 o
   2   5   5      360.78      392.35      5.06 o
   3   5   5       49.16       51.18      1.37 o
   4   5   5      309.40      298.13      2.71 o
   5   5   5     1139.68     1139.55     15.74 o
   6   5   5      201.94      200.72      4.94 o
   7   5   5       19.90       25.64      3.35 o
   8   5   5       57.22       53.01      1.18 o
   9   5   5       31.61       34.96      1.77 o
   0   6   5       56.95       53.66      1.81 o
   1   6   5       18.00       17.25      1.33 o
   2   6   5     1771.86     1783.81     12.40 o
   3   6   5        4.56        4.60      1.26 o
   4   6   5      170.15      156.91      2.15 o
   5   6   5      832.09      830.88      9.49 o
   6   6   5      275.38      271.22      4.72 o
   7   6   5       95.38       95.49      1.90 o
   8   6   5        0.27        4.59      2.18 o
   9   6   5        2.30        5.54      1.37 o
   0   7   5       89.43       94.67      1.88 o
   1   7   5       38.64       42.07      1.15 o
   2   7   5     1440.35     1413.47      9.37 o
   3   7   5      251.44      262.78      4.28 o
   4   7   5       52.43       42.56      1.54 o
   5   7   5      717.88      722.29      9.42 o
   6   7   5       14.02       10.75      1.42 o
   7   7   5      169.51      161.84      3.47 o
   8   7   5       25.73       26.80      1.26 o
   9   7   5      108.59      106.30      4.96 o
   0   8   5      113.40      110.12      3.20 o
   1   8   5      178.77      174.78      2.20 o
   2   8   5      298.53      307.21      2.76 o
   3   8   5      501.35      507.91      4.46 o
   4   8   5       86.40       81.76      2.28 o
   5   8   5       98.64       95.46      1.70 o
   6   8   5       55.49       59.77      1.62 o
   7   8   5      480.99      468.94      8.48 o
   8   8   5        2.04        4.05      1.20 o
   0   9   5       11.90       14.19      1.81 o
   1   9   5     1024.23     1006.68      9.52 o
   2   9   5       58.68       60.28      1.64 o
   3   9   5       50.12       52.47      1.25 o
   4   9   5      373.58      361.24      7.87 o
   5   9   5      104.94       98.68      1.97 o
   6   9   5       22.09       21.37      2.14 o
   7   9   5      157.28      156.95      6.30 o
   0  10   5      355.35      364.59      3.29 o
   1  10   5      156.97      162.06      1.58 o
   2  10   5      852.08      818.83      6.69 o
   3  10   5      262.62      237.96      3.10 o
   4  10   5        3.84        4.79      1.08 o
   5  10   5       44.51       44.87      1.32 o
   6  10   5       20.83       16.94      1.17 o
   7  10   5       78.65       69.61      2.48 o
   0  11   5     1001.32      988.92     15.05 o
   1  11   5       72.22       74.91      1.57 o
   2  11   5        7.39        9.54      1.28 o
   3  11   5        9.61       10.21      1.31 o
   4  11   5      112.67      110.57      3.01 o
   5  11   5       13.83       12.63      1.34 o
   6  11   5      212.71      197.97      4.53 o
   0  12   5      129.05      125.50      2.90 o
   1  12   5       52.12       49.57      1.30 o
   2  12   5       34.20       33.74      1.30 o
   3  12   5       28.77       25.01      1.20 o
   4  12   5        6.58        6.39      1.30 o
   5  12   5       26.64       34.56      1.52 o
   0  13   5       12.48       14.07      1.96 o
   1  13   5       24.41       29.13      1.33 o
   2  13   5        7.52        9.35      1.31 o
   3  13   5       76.80       75.14      2.36 o
   0   0   6       58.63       50.81      3.26 o
   1   0   6      294.85      268.06      3.74 o
   2   0   6       93.93       79.32      3.03 o
   3   0   6       12.72       18.82      1.67 o
   4   0   6      202.11      196.88     11.19 o
   5   0   6        0.03        3.54      2.07 o
   6   0   6        0.64        1.69      1.72 o
   7   0   6       90.15       97.85      2.30 o
   8   0   6       67.04       76.81      3.87 o
   9   0   6        0.26       -2.02      2.02 o
  10   0   6       16.95       26.31      1.87 o
   0   1   6     2499.30     2255.85     83.29 o
   1   1   6     7751.78     7840.44    194.50 o
   2   1   6      514.65      493.54     10.24 o
   3   1   6     1641.35     1721.33     37.67 o
   4   1   6      200.21      187.60      2.75 o
   5   1   6      145.45      134.87      3.01 o
   6   1   6       42.60       41.68      1.11 o
   7   1   6      291.49      276.92      4.43 o
   8   1   6      168.92      178.84      2.94 o
   9   1   6       47.99       46.14      1.81 o
  10   1   6       17.19       19.92      1.95 o
   0   2   6     1383.97     1295.40     29.94 o
   1   2   6     1224.58     1247.97     25.61 o
   2   2   6      314.80      287.55      7.15 o
   3   2   6      175.09      177.38      1.42 o
   4   2   6      438.05      489.52      5.46 o
   5   2   6      168.74      164.27      3.91 o
   6   2   6      903.90      866.21     12.51 o
   7   2   6       13.12       17.07      1.10 o
   8   2   6      183.75      188.81      3.60 o
   9   2   6       16.65       18.41      1.15 o
  10   2   6       21.27       27.15      2.14 o
   0   3   6      699.40      737.64     15.72 o
   1   3   6      687.01      707.22      9.91 o
   2   3   6      269.32      255.67      5.23 o
   3   3   6      438.64      471.83      9.02 o
   4   3   6      389.75      402.85      2.17 o
   5   3   6      723.66      741.80      6.95 o
   6   3   6      382.54      390.32      2.98 o
   7   3   6       87.55       89.48      2.88 o
   8   3   6       81.68       87.23      2.13 o
   9   3   6       14.38       15.44      1.77 o
  10   3   6      161.09      150.28      3.50 o
   0   4   6        1.75        4.85      1.81 o
   1   4   6      395.12      427.17      9.67 o
   2   4   6      124.34      116.46      3.14 o
   3   4   6      611.08      627.70     10.75 o
   4   4   6      548.38      564.73      9.83 o
   5   4   6      683.98      652.37      6.92 o
   6   4   6      494.00      498.12      7.97 o
   7   4   6       21.04       23.16      1.05 o
   8   4   6       45.57       46.98      1.25 o
   9   4   6      158.26      152.04      3.88 o
  10   4   6       96.16       87.33      7.55 o
   0   5   6      410.45      452.56      9.42 o
   1   5   6      319.27      310.75      4.15 o
   2   5   6      135.34      129.61      3.32 o
   3   5   6      271.68      280.11      3.24 o
   4   5   6      290.44      303.38      4.53 o
   5   5   6      939.83      954.23     13.67 o
   6   5   6      506.40      518.28     10.95 o
   7   5   6      211.22      209.35      2.93 o
   8   5   6        5.23        9.34      1.26 o
   9   5   6       65.98       65.80      2.94 o
   0   6   6       28.01       43.30      2.07 o
   1   6   6      812.88      801.78      6.38 o
   2   6   6      268.25      255.18      4.01 o
   3   6   6       18.46       19.91      1.26 o
   4   6   6      105.26      101.45      2.35 o
   5   6   6      130.80      131.16      1.53 o
   6   6   6      102.21       96.53      2.80 o
   7   6   6       92.68       95.52      2.57 o
   8   6   6       23.28       28.20      1.49 o
   9   6   6       17.47       22.80      2.15 o
   0   7   6       16.11       14.05      1.88 o
   1   7   6      150.71      137.83      1.50 o
   2   7   6      100.70      106.21      2.00 o
   3   7   6      463.29      497.22      8.90 o
   4   7   6       38.79       42.69      1.73 o
   5   7   6      322.78      309.20      4.13 o
   6   7   6        2.63        4.29      1.39 o
   7   7   6      433.80      431.97      8.31 o
   8   7   6        1.65        1.13      1.38 o
   0   8   6       57.71       56.08      2.23 o
   1   8   6      559.67      558.35      9.51 o
   2   8   6      393.85      350.51      4.10 o
   3   8   6       39.57       38.71      1.31 o
   4   8   6      306.11      310.92      4.01 o
   5   8   6       14.19       14.66      1.85 o
   6   8   6       36.69       38.10      1.18 o
   7   8   6      116.45      113.49      4.38 o
   8   8   6       39.71       37.52      1.68 o
   0   9   6       86.87       92.20      2.03 o
   1   9   6      322.85      331.00      3.25 o
   2   9   6      315.16      313.02      5.64 o
   3   9   6      285.78      263.89      3.64 o
   4   9   6       46.79       42.15      1.36 o
   5   9   6       14.69       17.77      1.17 o
   6   9   6       16.05       20.16      1.16 o
   7   9   6      324.34      294.82      7.06 o
   0  10   6     1684.76     1674.00     30.53 o
   1  10   6      424.42      412.42      3.53 o
   2  10   6      247.21      228.43      2.25 o
   3  10   6       63.53       66.59      1.31 o
   4  10   6       54.56       56.66      1.39 o
   5  10   6       40.85       33.64      1.13 o
   6  10   6       19.49       16.11      1.31 o
   7  10   6       91.89       81.88      2.29 o
   0  11   6      105.98      103.62      2.44 o
   1  11   6       43.42       49.10      1.67 o
   2  11   6      104.34       90.98      1.71 o
   3  11   6      120.89      128.57      3.61 o
   4  11   6       54.90       64.85      4.42 o
   5  11   6      163.77      171.12      3.79 o
   6  11   6       28.14       29.87      1.66 o
   0  12   6      860.91      820.96     11.67 o
   1  12   6       14.33       19.05      1.35 o
   2  12   6      150.15      140.09      2.38 o
   3  12   6        1.49        2.42      1.24 o
   4  12   6       32.69       29.50      1.91 o
   5  12   6       62.74       67.71      1.38 o
   0  13   6       27.99       28.64      2.93 o
   1  13   6      143.21      137.39      2.23 o
   2  13   6        4.07        4.78      1.45 o
   3  13   6       27.04       29.78      1.60 o
   1   0   7      437.75      392.99     18.96 o
   2   0   7     1219.11     1211.56     28.10 o
   3   0   7      326.58      314.91     14.53 o
   4   0   7        5.95        7.44      2.05 o
   5   0   7        5.00        3.54      1.48 o
   6   0   7      289.08      277.58      7.51 o
   7   0   7       15.75       21.64      2.01 o
   8   0   7        0.11        1.66      3.98 o
   9   0   7       51.96       54.20      3.46 o
  10   0   7        9.11        7.38      2.18 o
   0   1   7      735.15      656.61     15.15 o
   1   1   7     2360.29     2145.02     39.88 o
   2   1   7      427.40      422.42      8.46 o
   3   1   7     2937.56     3123.90     44.32 o
   4   1   7      171.69      149.30      5.32 o
   5   1   7      101.10      101.26      3.70 o
   6   1   7       66.29       81.99      1.57 o
   7   1   7       47.13       32.46      1.16 o
   8   1   7       65.91       63.69      1.80 o
   9   1   7       58.50       59.31      1.63 o
  10   1   7       73.54       80.75      3.27 o
   0   2   7      138.22      134.93      4.19 o
   1   2   7     1482.23     1449.21     38.32 o
   2   2   7      435.28      416.48      9.51 o
   3   2   7     1451.00     1474.42     27.92 o
   4   2   7     1872.94     1783.59     31.40 o
   5   2   7      186.01      181.34      4.07 o
   6   2   7        7.72       10.82      1.05 o
   7   2   7       61.27       52.31      1.92 o
   8   2   7      197.95      205.50      3.47 o
   9   2   7       84.16       77.54      2.92 o
  10   2   7       15.29       23.60      1.54 o
   0   3   7     1425.97     1403.96      9.56 o
   1   3   7      440.89      461.92      4.09 o
   2   3   7     1441.88     1466.89     24.70 o
   3   3   7      607.08      622.23      7.89 o
   4   3   7       30.71       40.73      1.22 o
   5   3   7       94.76       91.78      2.55 o
   6   3   7      270.50      259.94      3.50 o
   7   3   7       97.40      106.29      2.29 o
   8   3   7       47.31       50.78      1.73 o
   9   3   7      111.81      112.17      1.61 o
  10   3   7      205.42      191.50      6.62 o
   0   4   7      934.72      947.12     21.26 o
   1   4   7        6.85        9.84      1.34 o
   2   4   7       97.13      121.99      2.85 o
   3   4   7      328.36      331.78      3.13 o
   4   4   7      557.33      643.63      4.50 o
   5   4   7      125.41      123.15      2.32 o
   6   4   7      873.39      850.02      7.69 o
   7   4   7       78.32       81.96      2.23 o
   8   4   7       42.37       40.81      1.69 o
   9   4   7        9.89        9.94      1.08 o
   0   5   7        7.05       12.93      1.94 o
   1   5   7      184.13      171.59      3.50 o
   2   5   7      620.37      589.93      8.31 o
   3   5   7     1375.32     1329.23     30.23 o
   4   5   7      109.35      117.48      2.11 o
   5   5   7      427.59      421.36      5.75 o
   6   5   7      437.73      441.44      6.18 o
   7   5   7      240.27      229.84      3.45 o
   8   5   7        0.77       -0.69      1.54 o
   9   5   7       36.05       31.02      1.32 o
   0   6   7        0.36        1.40      1.44 o
   1   6   7       41.79       45.10      1.33 o
   2   6   7       40.06       38.57      2.40 o
   3   6   7      208.42      230.63      6.34 o
   4   6   7       80.94       84.68      2.46 o
   5   6   7      266.44      266.75      4.28 o
   6   6   7      120.24      117.52      1.74 o
   7   6   7       93.55       87.07      1.83 o
   8   6   7       22.51       23.66      2.02 o
   9   6   7       27.42       33.52      2.30 o
   0   7   7      141.43      140.58      4.13 o
   1   7   7       85.81      101.41      1.56 o
   2   7   7       49.09       50.22      1.38 o
   3   7   7      847.73      803.73     15.09 o
   4   7   7       32.54       30.89      1.26 o
   5   7   7      190.38      186.69      2.03 o
   6   7   7       18.36       18.33      1.05 o
   7   7   7      103.33       90.10      2.67 o
   8   7   7       40.63       34.58      1.53 o
   0   8   7      674.67      659.84      6.71 o
   1   8   7      132.73      122.68      2.55 o
   2   8   7      132.50      144.57      1.57 o
   3   8   7      158.95      152.35      2.27 o
   4   8   7      267.28      249.62      5.28 o
   5   8   7       97.47       90.57      1.91 o
   6   8   7       50.56       45.76      1.27 o
   7   8   7       20.79       19.05      1.15 o
   8   8   7        0.08        2.01      1.20 o
   0   9   7      550.74      591.06      9.13 o
   1   9   7       61.86       59.41      1.43 o
   2   9   7      340.73      308.44     23.02 o
   3   9   7      233.88      231.53      4.46 o
   4   9   7       64.01       70.15      2.70 o
   5   9   7       61.45       60.30      1.38 o
   6   9   7      225.49      221.25      3.76 o
   7   9   7      155.56      159.55      3.29 o
   0  10   7        0.00        1.20      1.76 o
   1  10   7      292.70      304.73      4.60 o
   2  10   7      105.52       88.64      2.66 o
   3  10   7       61.60       62.60      2.02 o
   4  10   7      232.53      226.11      5.23 o
   5  10   7       11.12       16.45      1.93 o
   6  10   7       83.16      105.59      4.39 o
   7  10   7      171.77      129.83      7.51 o
   0  11   7      393.24      398.10     12.89 o
   1  11   7        3.43        4.65      1.24 o
   2  11   7       54.74       48.35      2.43 o
   3  11   7       32.16       25.05      1.95 o
   4  11   7      139.23      137.76      4.30 o
   5  11   7       65.65       63.12      1.49 o
   6  11   7       80.40       85.10      4.76 o
   0  12   7      837.90      834.62     20.68 o
   1  12   7      209.77      207.24      5.36 o
   2  12   7        8.07       12.36      2.88 o
   3  12   7       71.34       80.60      2.21 o
   4  12   7       45.80       42.14      2.33 o
   0  13   7        6.64        6.10      2.06 o
   1  13   7       21.68       23.96      1.35 o
   2  13   7       10.05        9.48      1.38 o
   0   0   8      208.63      191.15      6.02 o
   1   0   8      375.82      370.53     10.83 o
   2   0   8       82.90       79.60      4.47 o
   3   0   8      746.79      679.35     30.39 o
   4   0   8       34.52       36.44      1.76 o
   5   0   8       50.09       48.07      2.64 o
   6   0   8       43.87       38.56      1.46 o
   7   0   8       89.50       75.45      2.35 o
   8   0   8        1.30        1.53      1.75 o
   9   0   8      231.39      233.02      7.99 o
  10   0   8       17.87       18.41      3.64 o
   0   1   8     2497.76     2275.18    105.08 o
   1   1   8      497.35      496.63     16.06 o
   2   1   8       42.24       45.77      1.88 o
   3   1   8     2645.20     2723.01     35.03 o
   4   1   8      714.50      732.82      7.00 o
   5   1   8        0.94        1.63      1.25 o
   6   1   8       63.15       63.53      1.45 o
   7   1   8       66.09       57.64      1.54 o
   8   1   8       43.45       45.88      0.97 o
   9   1   8       41.86       44.41      1.58 o
  10   1   8      187.71      182.80      7.48 o
   0   2   8     2298.83     2341.38     58.42 o
   1   2   8      524.00      519.62      6.36 o
   2   2   8     1492.01     1464.93     55.10 o
   3   2   8      133.17      147.28      3.86 o
   4   2   8      511.50      525.91     16.88 o
   5   2   8      277.46      265.51      2.71 o
   6   2   8      229.17      220.57      3.05 o
   7   2   8        4.11        5.97      1.98 o
   8   2   8      256.35      259.46      4.83 o
   9   2   8       29.89       24.14      1.34 o
  10   2   8       31.99       31.10      1.75 o
   0   3   8        0.66        1.33      1.81 o
   1   3   8       10.53       15.57      1.33 o
   2   3   8      347.15      358.08      6.09 o
   3   3   8      128.58      135.92      3.90 o
   4   3   8      458.01      493.10      8.17 o
   5   3   8       41.10       41.51      1.22 o
   6   3   8      527.45      562.41      6.32 o
   7   3   8       26.96       21.01      1.21 o
   8   3   8      107.31      106.93      2.55 o
   9   3   8       24.21       27.93      1.04 o
   0   4   8        0.72        9.29      1.98 o
   1   4   8      344.75      372.07      7.84 o
   2   4   8      108.19      104.21      2.05 o
   3   4   8      207.58      205.74      4.69 o
   4   4   8      206.54      192.41      3.54 o
   5   4   8      141.76      148.38      2.11 o
   6   4   8       58.87       63.01      1.71 o
   7   4   8      327.86      318.73      5.79 o
   8   4   8        0.10        0.91      1.43 o
   9   4   8       96.01       90.86      3.05 o
   0   5   8      900.28     1050.99     11.25 o
   1   5   8      651.12      654.97      5.35 o
   2   5   8       49.99       50.24      1.39 o
   3   5   8      209.54      195.99      6.86 o
   4   5   8      133.19      132.15      2.13 o
   5   5   8      361.28      330.07      7.55 o
   6   5   8      176.28      181.70      3.33 o
   7   5   8      215.24      211.01      2.64 o
   8   5   8      101.99      103.35      1.91 o
   9   5   8       72.55       76.22      2.99 o
   0   6   8      476.12      488.86      5.98 o
   1   6   8      217.09      214.37      6.31 o
   2   6   8      446.54      454.88      5.19 o
   3   6   8      148.58      159.52      3.74 o
   4   6   8       27.92       27.31      1.18 o
   5   6   8       30.45       30.07      1.29 o
   6   6   8      109.16       99.29      2.51 o
   7   6   8        8.73       14.65      1.17 o
   8   6   8       12.88       13.11      1.14 o
   9   6   8      169.59      170.41      3.96 o
   0   7   8       66.06       69.88      2.12 o
   1   7   8      305.87      336.18      4.46 o
   2   7   8        3.12        8.20      2.04 o
   3   7   8      578.31      588.48      9.83 o
   4   7   8      142.46      147.75      3.36 o
   5   7   8       84.41       79.69      1.16 o
   6   7   8      175.50      171.97      4.66 o
   7   7   8       42.93       44.21      1.65 o
   8   7   8       62.51       66.84      2.17 o
   0   8   8       86.46       79.34      2.13 o
   1   8   8      178.41      173.32      3.23 o
   2   8   8      681.87      652.71      5.14 o
   3   8   8      215.33      201.23      2.71 o
   4   8   8      183.51      164.58      3.58 o
   5   8   8       36.13       32.31      1.45 o
   6   8   8       37.88       39.09      2.73 o
   7   8   8       80.06       72.51      2.26 o
   8   8   8       44.78       49.49      3.61 o
   0   9   8       28.57       25.47      1.72 o
   1   9   8       32.76       28.92      1.19 o
   2   9   8      398.97      363.41      5.64 o
   3   9   8       14.04       13.13      1.41 o
   4   9   8      122.92      111.06      3.01 o
   5   9   8       36.29       41.77      1.35 o
   6   9   8       40.59       50.00      2.42 o
   7   9   8       97.78       91.20      3.36 o
   0  10   8       40.69       51.41      3.34 o
   1  10   8       78.32       75.54      1.39 o
   2  10   8       30.22       34.84      1.67 o
   3  10   8       11.24       12.71      1.32 o
   4  10   8       25.46       28.86      1.65 o
   5  10   8      113.97      110.79      3.15 o
   6  10   8       46.25       44.20      2.16 o
   0  11   8       93.57       98.27      3.75 o
   1  11   8      217.59      219.17      3.52 o
   2  11   8       55.80       49.38      2.26 o
   3  11   8       59.38       57.10      2.50 o
   4  11   8       23.28       21.12      1.51 o
   5  11   8       41.04       40.54      2.19 o
   0  12   8        1.69        2.42      1.54 o
   1  12   8      203.64      227.86      6.90 o
   2  12   8       55.77       59.86      2.27 o
   3  12   8        2.60        2.99      1.48 o
   4  12   8      150.06      148.41      5.21 o
   0  13   8        3.50        2.88      2.10 o
   1  13   8       23.33       26.55      2.02 o
   2  13   8        9.78        6.76      1.46 o
   1   0   9     1627.75     1508.29     52.91 o
   2   0   9     1764.60     1815.98     99.02 o
   3   0   9        7.74       12.85      1.55 o
   4   0   9      163.41      152.37      5.31 o
   5   0   9      218.08      223.46      3.10 o
   6   0   9       67.78       67.62      1.58 o
   7   0   9        4.72        9.01      1.56 o
   8   0   9      161.66      167.68      2.11 o
   9   0   9      629.59      652.14     17.44 o
  10   0   9        0.13        2.71      1.86 o
   0   1   9     3570.23     3433.96    116.40 o
   1   1   9     1583.37     1498.38     35.87 o
   2   1   9       30.98       32.29      2.00 o
   3   1   9      358.33      355.85      7.12 o
   4   1   9      219.04      202.56      5.76 o
   5   1   9      353.97      373.59      4.30 o
   6   1   9      183.61      174.88      2.30 o
   7   1   9      764.25      700.97     11.91 o
   8   1   9      238.06      245.51      2.47 o
   9   1   9       22.17       26.09      1.45 o
  10   1   9      117.59      116.95      2.06 o
   0   2   9       73.45       72.24      3.41 o
   1   2   9      584.60      530.48     14.87 o
   2   2   9     1099.98     1069.21     39.50 o
   3   2   9      228.22      216.88      5.19 o
   4   2   9       81.06       86.87      2.32 o
   5   2   9      373.71      380.95      5.50 o
   6   2   9      213.73      216.08      3.60 o
   7   2   9      173.86      157.47      2.76 o
   8   2   9      120.17      118.94      3.07 o
   9   2   9      173.43      186.48      3.00 o
   0   3   9     3531.48     3443.88     98.23 o
   1   3   9       25.47       30.67      1.31 o
   2   3   9     3452.59     3622.52     67.88 o
   3   3   9      357.58      362.85      4.75 o
   4   3   9      419.52      401.12      5.58 o
   5   3   9       98.21       96.81      1.98 o
   6   3   9      490.00      517.66      9.96 o
   7   3   9      112.35       91.77      2.83 o
   8   3   9       40.49       40.11      1.53 o
   9   3   9        3.78        5.34      1.30 o
   0   4   9     2065.64     2198.77     54.37 o
   1   4   9      823.92      907.49     11.40 o
   2   4   9      691.55      715.19     11.68 o
   3   4   9       85.00       79.26      2.96 o
   4   4   9      399.57      384.67      7.22 o
   5   4   9      871.42      855.64     10.64 o
   6   4   9       98.90       97.54      2.04 o
   7   4   9      220.93      215.02      1.52 o
   8   4   9       10.36        9.62      0.94 o
   9   4   9        3.07        3.64      1.14 o
   0   5   9       79.70      102.18      4.20 o
   1   5   9      417.31      433.01     10.62 o
   2   5   9      140.24      131.58      3.24 o
   3   5   9      284.72      257.66      4.32 o
   4   5   9      792.39      781.34     20.14 o
   5   5   9      252.98      256.84      2.99 o
   6   5   9      207.13      233.99      4.78 o
   7   5   9       50.03       51.97      2.64 o
   8   5   9       30.34       30.43      1.72 o
   9   5   9       56.71       52.37      1.92 o
   0   6   9        3.83        6.49      1.71 o
   1   6   9      772.88      796.55     20.63 o
   2   6   9      246.42      248.35      3.80 o
   3   6   9      398.47      401.02     11.91 o
   4   6   9      195.78      180.86      3.78 o
   5   6   9      744.24      723.89     19.18 o
   6   6   9      191.08      193.92      4.87 o
   7   6   9      160.87      152.51      4.20 o
   8   6   9      120.01      109.10      4.13 o
   9   6   9        9.91       12.88      2.03 o
   0   7   9       43.84       45.74      2.43 o
   1   7   9        1.48        2.64      1.60 o
   2   7   9      289.69      284.16      4.63 o
   3   7   9      161.22      147.90      3.59 o
   4   7   9      372.56      369.78      6.61 o
   5   7   9       29.46       32.29      2.14 o
   6   7   9       71.01       74.32      2.69 o
   7   7   9       83.74       81.56      2.25 o
   8   7   9        5.98        6.73      1.61 o
   0   8   9      842.28      822.54     14.69 o
   1   8   9      296.07      273.99      4.37 o
   2   8   9      356.03      336.48      4.33 o
   3   8   9      229.20      251.17      5.02 o
   4   8   9      234.23      231.37      9.20 o
   5   8   9       39.08       45.29      1.32 o
   6   8   9       15.61       18.31      1.51 o
   7   8   9       51.99       59.29      2.80 o
   8   8   9      138.14      138.00      4.98 o
   0   9   9       21.65       25.57      3.56 o
   1   9   9       88.51       80.34      2.81 o
   2   9   9      215.43      208.69      5.60 o
   3   9   9      388.47      378.56      7.20 o
   4   9   9       91.74       83.25      2.39 o
   5   9   9       50.60       58.98      3.29 o
   6   9   9       14.05       15.67      1.75 o
   7   9   9        1.37        2.48      2.58 o
   0  10   9        0.91        3.06      1.99 o
   1  10   9      354.07      344.41      5.12 o
   2  10   9       12.39       13.67      1.23 o
   3  10   9      101.89       95.61      1.77 o
   4  10   9      142.12      134.81      2.94 o
   5  10   9        2.98        4.38      1.20 o
   6  10   9       67.23       61.92      1.77 o
   0  11   9      105.98      115.01      3.70 o
   1  11   9      252.46      257.98      7.53 o
   2  11   9       25.07       28.16      1.34 o
   3  11   9        1.28        2.57      1.70 o
   4  11   9        5.64        3.85      1.29 o
   5  11   9       13.70       14.28      2.05 o
   0  12   9       16.12       19.07      1.75 o
   1  12   9       53.76       57.74      1.89 o
   2  12   9        7.37        8.13      1.68 o
   3  12   9      181.19      184.81      6.49 o
   4  12   9       24.98       27.44      1.40 o
   0  13   9        2.80        5.07      1.78 o
   1  13   9      151.82      148.24      4.41 o
   2  13   9        0.13        1.95      4.66 o
   0   0  10      585.32      548.77     63.33 o
   1   0  10      285.94      263.51      6.79 o
   2   0  10     1717.35     1751.74     57.44 o
   3   0  10        1.08        0.73      1.29 o
   4   0  10      196.46      193.02      9.34 o
   5   0  10      206.92      169.97      4.57 o
   6   0  10       75.50       72.92      1.79 o
   7   0  10      115.83      125.15      3.80 o
   8   0  10      409.50      446.95     10.04 o
   9   0  10      348.37      350.16      6.11 o
   0   1  10        1.28        6.26      1.89 o
   1   1  10      682.33      672.17     23.23 o
   2   1  10     2595.08     2404.78     66.54 o
   3   1  10        9.54        8.38      1.41 o
   4   1  10      177.58      170.23      3.72 o
   5   1  10       54.22       59.47      1.19 o
   6   1  10       38.05       35.39      1.63 o
   7   1  10      494.64      446.71     10.64 o
   8   1  10      158.89      162.04      2.37 o
   9   1  10      102.87      104.46      3.13 o
   0   2  10      417.35      434.06     18.63 o
   1   2  10     1635.59     1671.79     21.38 o
   2   2  10     1887.69     1861.71     29.79 o
   3   2  10       43.62       40.60      1.34 o
   4   2  10      823.36      811.35     18.97 o
   5   2  10       80.93       77.62      1.79 o
   6   2  10       32.56       34.46      1.10 o
   7   2  10       64.18       68.29      1.57 o
   8   2  10       17.16       20.49      1.41 o
   9   2  10      502.22      500.51     11.20 o
   0   3  10      772.37      781.06     10.24 o
   1   3  10      336.68      331.45      5.63 o
   2   3  10     1367.85     1374.15     29.32 o
   3   3  10      175.63      207.58      5.95 o
   4   3  10      467.51      467.21      9.87 o
   5   3  10      213.52      208.26      4.52 o
   6   3  10       88.48       87.42      2.48 o
   7   3  10       26.00       24.29      1.23 o
   8   3  10       65.51       67.07      2.94 o
   9   3  10       31.56       35.87      1.90 o
   0   4  10     1630.84     1638.94     30.42 o
   1   4  10       50.72       47.62      1.72 o
   2   4  10      617.48      663.26      6.17 o
   3   4  10      139.02      132.92      3.14 o
   4   4  10     1248.30     1264.63     20.56 o
   5   4  10      581.82      576.63      9.09 o
   6   4  10      395.81      390.99      7.92 o
   7   4  10       90.49       94.19      3.12 o
   8   4  10        3.60        3.75      1.31 o
   9   4  10       52.23       52.96      1.32 o
   0   5  10       80.98       92.56      2.14 o
   1   5  10      257.44      259.60      7.24 o
   2   5  10      100.43      122.63      4.95 o
   3   5  10      150.87      159.32      1.66 o
   4   5  10     1054.76     1058.19     25.12 o
   5   5  10       46.40       52.63      2.25 o
   6   5  10       30.28       24.97      1.18 o
   7   5  10      102.39       99.84      2.32 o
   8   5  10       25.41       26.68      1.61 o
   9   5  10       14.59       12.67      1.59 o
   0   6  10      159.05      149.21      2.89 o
   1   6  10      767.40      783.80     10.97 o
   2   6  10      243.94      253.28      8.14 o
   3   6  10      752.01      736.50     15.65 o
   4   6  10      652.81      625.38     19.35 o
   5   6  10      653.42      675.05     13.60 o
   6   6  10       66.26       68.62      2.36 o
   7   6  10       13.05       17.15      2.42 o
   8   6  10       40.77       40.43      1.95 o
   0   7  10      281.38      276.70      6.42 o
   1   7  10       95.77      120.11      4.17 o
   2   7  10      980.53      938.86     10.03 o
   3   7  10      423.32      434.67      3.82 o
   4   7  10       74.70       71.04      3.02 o
   5   7  10        5.98        5.47      1.19 o
   6   7  10       35.50       39.99      2.01 o
   7   7  10       61.44       58.20      2.18 o
   8   7  10       50.82       45.78      1.93 o
   0   8  10        1.59        4.81      1.98 o
   1   8  10      187.97      189.03      2.55 o
   2   8  10      365.86      365.47      4.53 o
   3   8  10      682.38      678.06     13.24 o
   4   8  10       32.98       33.35      1.28 o
   5   8  10       17.72       20.73      1.31 o
   6   8  10       91.20       90.84      3.15 o
   7   8  10       40.28       45.01      1.51 o
   0   9  10      350.11      308.39      8.66 o
   1   9  10      104.59      104.91      1.60 o
   2   9  10      246.18      240.00      4.33 o
   3   9  10       99.80      101.26      2.33 o
   4   9  10      258.88      253.46      6.86 o
   5   9  10       73.98       81.17      4.76 o
   6   9  10       19.40       20.20      1.88 o
   7   9  10       22.77       18.87      1.37 o
   0  10  10       59.88       58.66      2.09 o
   1  10  10       14.30       16.17      2.95 o
   2  10  10        0.86        5.19      1.94 o
   3  10  10       10.89       13.35      1.46 o
   4  10  10        1.79        5.18      1.70 o
   5  10  10       67.91       70.95      1.71 o
   6  10  10       15.21       19.15      1.50 o
   0  11  10       73.77       78.34     10.77 o
   1  11  10       61.85       64.84      2.48 o
   2  11  10      121.93      125.65      3.27 o
   3  11  10      100.98      106.60      5.15 o
   4  11  10       39.88       35.63      1.45 o
   5  11  10       12.32       13.30      1.30 o
   0  12  10      160.76      168.94      2.67 o
   1  12  10      135.62      140.35      4.29 o
   2  12  10       13.26       16.12      1.32 o
   3  12  10       38.85       50.24      1.54 o
   0  13  10      139.70      153.66      4.22 o
   1   0  11      201.94      205.42      2.51 o
   2   0  11     6005.70     6200.71    353.35 o
   3   0  11       66.18       63.87      1.84 o
   4   0  11      133.56      142.53      1.99 o
   5   0  11       92.41       98.85      6.58 o
   6   0  11       51.60       48.53      4.06 o
   7   0  11      505.10      522.78     12.68 o
   8   0  11      112.86      110.00      4.18 o
   9   0  11      428.43      422.10      9.52 o
   0   1  11     1768.75     1699.33     49.12 o
   1   1  11      527.26      508.19     14.68 o
   2   1  11      607.87      558.26     22.36 o
   3   1  11       18.35       17.82      1.10 o
   4   1  11      363.09      353.05      3.90 o
   5   1  11       76.70       75.52      1.97 o
   6   1  11       64.12       63.43      1.76 o
   7   1  11       12.57       18.79      1.89 o
   8   1  11       45.51       45.63      2.03 o
   9   1  11       47.87       46.97      1.73 o
   0   2  11      103.42       97.87      1.77 o
   1   2  11      334.98      310.34      7.54 o
   2   2  11      893.90      892.33     20.68 o
   3   2  11      182.02      192.39      3.36 o
   4   2  11        5.96        6.93      1.12 o
   5   2  11      213.41      215.72      4.36 o
   6   2  11        1.22        1.78      1.13 o
   7   2  11        8.96        9.92      1.43 o
   8   2  11       34.05       34.61      2.19 o
   9   2  11       60.71       59.89      2.04 o
   0   3  11        2.96        6.34      1.59 o
   1   3  11      340.23      338.40      4.89 o
   2   3  11     2222.71     2246.35     33.33 o
   3   3  11       31.39       26.53      1.30 o
   4   3  11      205.20      198.41      6.23 o
   5   3  11      976.87      988.02     25.27 o
   6   3  11      166.73      167.90      3.22 o
   7   3  11        8.18       14.11      2.05 o
   8   3  11       37.09       33.89      1.35 o
   9   3  11       43.43       51.02      2.12 o
   0   4  11      246.03      217.00      5.32 o
   1   4  11       25.17       36.21      1.26 o
   2   4  11      259.90      249.54      6.39 o
   3   4  11      149.21      144.28      3.46 o
   4   4  11      600.03      607.67     11.74 o
   5   4  11      803.80      782.87     21.57 o
   6   4  11       31.27       30.95      1.36 o
   7   4  11        0.03        1.15      1.06 o
   8   4  11       58.33       62.82      1.66 o
   9   4  11        6.04       12.55      1.77 o
   0   5  11      124.25      119.93      1.89 o
   1   5  11       64.82       63.39      1.63 o
   2   5  11       42.96       43.98      1.43 o
   3   5  11       41.43       41.72      1.27 o
   4   5  11     1167.91     1126.70     19.13 o
   5   5  11      187.78      179.27      4.76 o
   6   5  11       24.11       25.21      1.05 o
   7   5  11        3.99        2.18      1.17 o
   8   5  11       81.34       87.04      2.28 o
   9   5  11       26.58       26.29      1.41 o
   0   6  11        3.28        5.77      1.55 o
   1   6  11      243.71      251.32      4.76 o
   2   6  11      205.29      203.60      3.18 o
   3   6  11      114.43      111.08      3.45 o
   4   6  11      701.76      706.09      8.87 o
   5   6  11      243.49      249.26      7.16 o
   6   6  11      173.27      173.98      7.11 o
   7   6  11       95.56       93.13      2.71 o
   8   6  11       46.63       44.28      2.29 o
   0   7  11      655.09      609.41     29.19 o
   1   7  11      242.08      243.68      5.06 o
   2   7  11      220.33      234.44      6.72 o
   3   7  11     1262.45     1216.61     10.76 o
   4   7  11       37.55       37.71      1.33 o
   5   7  11      199.74      203.06      5.12 o
   6   7  11       87.96       91.67      2.43 o
   7   7  11        7.35        8.16      1.44 o
   8   7  11      104.41      114.44      5.73 o
   0   8  11       74.27       73.30      4.43 o
   1   8  11      148.45      132.07      2.11 o
   2   8  11       87.37       79.97      2.10 o
   3   8  11       19.13       25.04      1.61 o
   4   8  11      184.03      190.32      2.67 o
   5   8  11       14.83       15.71      1.81 o
   6   8  11       24.45       27.45      1.93 o
   7   8  11        1.66        2.95      1.67 o
   0   9  11      134.59      137.11     10.43 o
   1   9  11      213.50      198.08      3.78 o
   2   9  11       13.89       17.13      1.57 o
   3   9  11       21.87       20.80      1.85 o
   4   9  11       17.92       15.65      1.29 o
   5   9  11      110.33      114.38      2.94 o
   6   9  11       15.54       22.98      3.77 o
   0  10  11      327.40      344.14     15.54 o
   1  10  11      447.82      437.08      9.73 o
   2  10  11       46.66       53.76      2.09 o
   3  10  11       23.86       19.88      1.69 o
   4  10  11       50.00       52.44      3.51 o
   5  10  11       23.24       22.43      1.41 o
   6  10  11       68.82       74.86      2.02 o
   0  11  11       66.17       64.35      2.66 o
   1  11  11      520.86      520.47     13.12 o
   2  11  11      116.14      121.30      4.34 o
   3  11  11       21.35       25.68      1.64 o
   4  11  11        4.71        6.81      1.33 o
   5  11  11        0.02        3.52      1.43 o
   0  12  11       33.60       30.87      4.67 o
   1  12  11      148.84      137.60      2.91 o
   2  12  11       15.49       15.47      1.69 o
   3  12  11        2.74        5.20      1.56 o
   0   0  12       12.05       25.89      2.59 o
   1   0  12        2.88        5.60      1.74 o
   2   0  12     2124.50     1927.39     90.13 o
   3   0  12       18.33       18.36      1.51 o
   4   0  12      315.16      330.14      9.77 o
   5   0  12      409.57      468.61     11.80 o
   6   0  12        3.54       11.68      1.64 o
   7   0  12       82.55       87.90      6.31 o
   8   0  12       21.26       23.02      3.01 o
   9   0  12      437.55      430.28     23.25 o
   0   1  12      150.24      123.44      4.52 o
   1   1  12       74.63       69.17      1.90 o
   2   1  12     1481.05     1445.08     21.31 o
   3   1  12      226.78      225.04      5.60 o
   4   1  12       97.87       97.80      2.32 o
   5   1  12      946.94      972.95      9.36 o
   6   1  12       19.52       19.62      2.25 o
   7   1  12      154.04      148.80      5.20 o
   8   1  12       85.07       86.49      2.65 o
   9   1  12       14.39       15.48      1.32 o
   0   2  12      288.41      254.75      3.38 o
   1   2  12      319.92      307.45      5.66 o
   2   2  12     2180.88     2251.28     50.06 o
   3   2  12       57.88       59.69      1.10 o
   4   2  12       38.18       33.28      1.21 o
   5   2  12       44.46       50.27      1.99 o
   6   2  12       77.50       80.55      1.94 o
   7   2  12       26.26       32.27      2.46 o
   8   2  12       52.25       54.09      1.92 o
   9   2  12       30.20       31.63      1.93 o
   0   3  12       91.28       86.53      2.58 o
   1   3  12      504.09      488.50     11.01 o
   2   3  12      384.91      400.77      7.16 o
   3   3  12        2.84        3.43      1.86 o
   4   3  12      504.95      474.68      9.41 o
   5   3  12       51.06       56.71      1.28 o
   6   3  12       15.10       17.03      1.45 o
   7   3  12       31.34       31.71      1.59 o
   8   3  12       23.60       24.72      1.21 o
   9   3  12       35.18       43.03      2.12 o
   0   4  12      415.94      431.29     17.66 o
   1   4  12      124.03      128.21      2.91 o
   2   4  12      215.90      218.46      4.29 o
   3   4  12       23.33       26.41      1.74 o
   4   4  12      260.50      255.92      3.88 o
   5   4  12      481.18      495.27     10.16 o
   6   4  12      113.74      111.72      2.20 o
   7   4  12       86.11       82.68      3.22 o
   8   4  12       36.42       39.31      1.86 o
   9   4  12      123.04      122.51      4.03 o
   0   5  12      117.05       96.69      6.10 o
   1   5  12       67.86       61.70      2.47 o
   2   5  12       25.36       26.80      1.33 o
   3   5  12      216.54      212.02      5.07 o
   4   5  12      267.68      262.86      6.04 o
   5   5  12      561.17      560.74     15.69 o
   6   5  12       22.74       24.23      1.73 o
   7   5  12       24.18       24.21      1.55 o
   8   5  12       39.71       38.22      1.59 o
   0   6  12      124.50      120.44      4.42 o
   1   6  12      409.03      415.98     13.25 o
   2   6  12       84.33       86.01      1.80 o
   3   6  12      315.87      295.45     10.65 o
   4   6  12      770.30      755.78      8.02 o
   5   6  12      159.87      158.55      5.15 o
   6   6  12      115.47      118.34      4.58 o
   7   6  12      100.78      108.28      4.32 o
   8   6  12      254.97      255.26      6.77 o
   0   7  12        0.65       -2.49      7.28 o
   1   7  12      391.58      366.90      4.64 o
   2   7  12       47.35       47.98      1.91 o
   3   7  12       84.05       85.42      2.18 o
   4   7  12      192.76      199.18      1.72 o
   5   7  12      169.17      170.02      3.03 o
   6   7  12        2.88        4.66      1.33 o
   7   7  12       88.45       82.29      3.59 o
   8   7  12       57.65       50.92      9.15 o
   0   8  12      290.51      287.39      3.06 o
   1   8  12       92.28       83.51      1.31 o
   2   8  12       36.20       29.14      1.59 o
   3   8  12      135.42      133.04      2.63 o
   4   8  12      215.00      227.89      3.08 o
   5   8  12       46.67       51.11      2.44 o
   6   8  12      167.41      179.08      7.14 o
   7   8  12       23.64       25.02      2.35 o
   0   9  12        2.51        5.27      1.69 o
   1   9  12      223.33      196.96      3.32 o
   2   9  12       60.16       64.29      3.65 o
   3   9  12      295.55      290.45      6.86 o
   4   9  12       26.96       28.91      1.37 o
   5   9  12        1.92        2.75      1.33 o
   6   9  12        1.11        5.41      2.27 o
   0  10  12       13.73        8.32      2.07 o
   1  10  12       63.18       65.36      1.30 o
   2  10  12       14.34       13.88      1.67 o
   3  10  12      102.86       99.91      2.98 o
   4  10  12       60.23       59.28      3.04 o
   5  10  12      133.90      140.92      5.68 o
   0  11  12        7.67       12.73      2.53 o
   1  11  12      329.37      333.23     10.34 o
   2  11  12      185.85      199.56      5.47 o
   3  11  12      144.89      143.61      5.22 o
   4  11  12       25.37       24.65      1.74 o
   0  12  12       34.40       34.98      2.28 o
   1  12  12       94.96       84.34      4.10 o
   2  12  12      138.83      133.30      4.44 o
   3  12  12        1.12        0.63      3.88 o
   1   0  13      787.71      744.69     32.89 o
   2   0  13      100.82      111.44      3.91 o
   3   0  13        0.57        1.18      1.66 o
   4   0  13        2.04        4.96      1.50 o
   5   0  13     1037.09     1002.93     39.61 o
   6   0  13      234.53      216.75      5.02 o
   7   0  13      319.38      344.31      4.95 o
   8   0  13       49.38       54.34      2.45 o
   9   0  13        2.86        2.64      1.51 o
   0   1  13      507.53      485.11     11.93 o
   1   1  13       77.15       80.97      1.40 o
   2   1  13      169.52      177.97      3.21 o
   3   1  13       27.97       25.97      1.47 o
   4   1  13      456.00      427.19     11.27 o
   5   1  13       31.02       33.12      1.10 o
   6   1  13        5.55       12.27      1.63 o
   7   1  13        1.66       -1.12      1.12 o
   8   1  13       35.18       35.81      1.45 o
   9   1  13       91.82       98.97      4.30 o
   0   2  13       51.05       45.73      1.86 o
   1   2  13      430.52      422.40     12.57 o
   2   2  13      472.12      414.84     15.80 o
   3   2  13      362.20      359.06      8.61 o
   4   2  13      139.72      133.04      3.49 o
   5   2  13       29.46       33.95      2.45 o
   6   2  13       61.17       54.04      2.15 o
   7   2  13        0.40        0.13      1.37 o
   8   2  13       24.29       26.63      1.95 o
   9   2  13       59.82       56.15      2.70 o
   0   3  13      137.32      143.14      5.65 o
   1   3  13       92.68       97.96      1.30 o
   2   3  13        9.46       15.87      1.43 o
   3   3  13      392.14      395.92      8.47 o
   4   3  13       26.62       28.56      1.35 o
   5   3  13       99.06      103.27      2.70 o
   6   3  13      130.31      124.87      2.56 o
   7   3  13       26.77       24.69      1.12 o
   8   3  13      146.33      151.63      6.01 o
   9   3  13       51.06       62.22      3.11 o
   0   4  13      511.20      494.80     19.73 o
   1   4  13      140.74      141.81      3.66 o
   2   4  13      120.75      121.70      4.55 o
   3   4  13      180.83      172.72      4.06 o
   4   4  13      151.93      156.90      4.98 o
   5   4  13       15.89       18.51      1.49 o
   6   4  13       17.94       18.93      1.00 o
   7   4  13       97.75       93.30      2.90 o
   8   4  13      104.51      109.96      2.51 o
   0   5  13      265.04      278.71     11.34 o
   1   5  13       61.00       67.70      1.66 o
   2   5  13      401.43      393.70     10.43 o
   3   5  13      107.86      113.99      4.58 o
   4   5  13      277.83      283.82     10.17 o
   5   5  13       99.58       94.00      3.01 o
   6   5  13       17.84       14.89      1.29 o
   7   5  13      149.80      147.95      5.03 o
   8   5  13      108.47      101.76      3.05 o
   0   6  13      168.96      178.18      5.34 o
   1   6  13      309.73      270.13      5.59 o
   2   6  13      296.44      294.86      3.71 o
   3   6  13      143.97      147.52      2.53 o
   4   6  13        5.92        9.23      2.35 o
   5   6  13       26.87       27.35      1.22 o
   6   6  13       15.01       19.00      2.01 o
   7   6  13       74.51       65.39      2.87 o
   8   6  13       85.54       87.90      3.61 o
   0   7  13       47.42       43.90      6.48 o
   1   7  13      792.32      814.31      9.56 o
   2   7  13       13.48       13.89      1.25 o
   3   7  13      204.96      208.64      4.42 o
   4   7  13        1.59        1.61      1.67 o
   5   7  13       13.38       13.44      1.94 o
   6   7  13        8.58        6.14      1.54 o
   7   7  13       66.59       63.41      3.62 o
   0   8  13      243.90      252.60      8.76 o
   1   8  13      106.05       99.95      2.61 o
   2   8  13       20.53       20.01      1.24 o
   3   8  13       67.90       66.65      1.78 o
   4   8  13      340.33      333.73      9.86 o
   5   8  13      184.21      178.70      8.49 o
   6   8  13       29.20       31.12      2.06 o
   7   8  13       71.78       67.92      3.36 o
   0   9  13      282.69      295.70     12.16 o
   1   9  13       15.52       12.22      1.20 o
   2   9  13       42.02       41.22      1.31 o
   3   9  13       22.81       26.13      2.63 o
   4   9  13       47.50       49.20      1.69 o
   5   9  13       75.91       82.70      2.34 o
   6   9  13       48.38       45.09      1.72 o
   0  10  13       57.07       50.44      4.25 o
   1  10  13        3.66        5.91      2.14 o
   2  10  13       65.37       64.45      1.64 o
   3  10  13       44.11       42.83      2.38 o
   4  10  13       25.87       27.41      1.76 o
   5  10  13       34.42       40.76      3.13 o
   0  11  13       25.09       35.69      5.67 o
   1  11  13       42.72       35.68      2.18 o
   2  11  13      112.04      122.33      5.24 o
   3  11  13      296.75      285.45      8.65 o
   4  11  13       22.85       18.66      1.37 o
   0  12  13       22.83       23.29      4.05 o
   1  12  13        3.12        4.01      1.68 o
   2  12  13      111.04      118.85      4.65 o
   0   0  14        1.90       13.84      3.17 o
   1   0  14     1298.01     1196.85     53.38 o
   2   0  14        0.84        0.30      1.98 o
   3   0  14       76.49       67.67      1.83 o
   4   0  14       86.91       89.74      2.72 o
   5   0  14       36.06       43.95      1.62 o
   6   0  14      478.24      417.24     14.13 o
   7   0  14       72.53       75.13      2.07 o
   8   0  14       43.27       41.61      4.29 o
   9   0  14      108.57      106.37      2.41 o
   0   1  14       75.07       63.38      2.20 o
   1   1  14      178.91      190.74      4.67 o
   2   1  14      329.89      303.42      9.42 o
   3   1  14       53.28       45.70      1.27 o
   4   1  14      161.60      160.59      2.63 o
   5   1  14      116.28      110.26      3.05 o
   6   1  14       20.12       20.73      1.33 o
   7   1  14       44.96       46.39      1.50 o
   8   1  14       27.80       27.96      1.79 o
   9   1  14       61.40       55.75      3.03 o
   0   2  14      372.11      329.82     10.91 o
   1   2  14      917.71      898.43     17.30 o
   2   2  14      144.27      122.79      3.27 o
   3   2  14      616.52      604.24     14.30 o
   4   2  14      182.47      184.99      6.02 o
   5   2  14      237.22      233.47      3.55 o
   6   2  14      479.38      463.15      6.00 o
   7   2  14       44.66       48.47      3.20 o
   8   2  14       46.32       46.17      2.27 o
   9   2  14       60.06       54.67      1.95 o
   0   3  14      258.88      263.96      7.15 o
   1   3  14      185.04      194.21      5.44 o
   2   3  14      304.32      284.18      7.21 o
   3   3  14     1108.70     1045.69     28.29 o
   4   3  14      211.72      206.64      4.46 o
   5   3  14       51.42       55.34      1.68 o
   6   3  14       35.98       37.86      1.18 o
   7   3  14       45.13       45.51      1.05 o
   8   3  14       29.08       29.77      1.09 o
   0   4  14      151.20      137.50      4.08 o
   1   4  14      462.48      494.31     10.08 o
   2   4  14       50.99       51.78      1.26 o
   3   4  14     1141.19     1071.04     29.26 o
   4   4  14       31.51       32.07      1.16 o
   5   4  14       61.67       61.82      1.79 o
   6   4  14       38.65       40.98      1.88 o
   7   4  14       54.09       60.92      3.13 o
   8   4  14       14.42       19.75      1.77 o
   0   5  14     1715.77     1727.90     62.65 o
   1   5  14      178.85      164.79      4.32 o
   2   5  14      211.95      210.29      4.52 o
   3   5  14     1542.64     1526.73     51.18 o
   4   5  14      492.49      476.30     15.23 o
   5   5  14       33.19       33.60      1.47 o
   6   5  14      132.10      127.67      3.21 o
   7   5  14      160.67      143.19      3.71 o
   8   5  14       79.37       78.05      3.13 o
   0   6  14        5.38        6.78      2.07 o
   1   6  14      179.77      177.67      3.29 o
   2   6  14       10.25       13.44      1.16 o
   3   6  14      329.54      321.43      5.83 o
   4   6  14      294.94      314.68      3.92 o
   5   6  14       14.71       19.88      2.04 o
   6   6  14       72.90       71.44      3.29 o
   7   6  14       21.61       24.49      2.44 o
   0   7  14      381.42      372.12      8.71 o
   1   7  14      194.04      183.40      3.82 o
   2   7  14       21.68       20.55      1.15 o
   3   7  14      129.21      140.22      6.02 o
   4   7  14      764.47      813.55     12.28 o
   5   7  14       55.05       55.19      3.63 o
   6   7  14       14.23       19.46      1.26 o
   7   7  14      116.63      118.71      1.62 o
   0   8  14        0.04        2.38      5.00 o
   1   8  14       42.59       41.94      2.21 o
   2   8  14       85.22       81.33      2.65 o
   3   8  14       31.93       32.05      2.18 o
   4   8  14      133.18      132.92      2.21 o
   5   8  14        2.01        4.97      1.64 o
   6   8  14       17.42       16.77      1.40 o
   0   9  14      123.44      149.59      5.05 o
   1   9  14       16.01       20.40      1.80 o
   2   9  14       32.59       30.51      1.97 o
   3   9  14       26.36       29.73      2.91 o
   4   9  14       15.76       20.42      1.46 o
   5   9  14       47.84       57.87      1.82 o
   6   9  14        4.60        7.56      1.73 o
   0  10  14        8.66        9.86      3.06 o
   1  10  14       84.22       93.11      3.76 o
   2  10  14        9.42       15.37      1.69 o
   3  10  14       19.79       23.75      1.41 o
   4  10  14       63.21       58.15      1.50 o
   5  10  14       55.63       58.05      1.41 o
   0  11  14      161.44      157.60      6.24 o
   1  11  14        5.09        1.51      3.01 o
   2  11  14        3.24        1.65      1.26 o
   3  11  14       23.76       27.93      3.55 o
   0  12  14       28.47       29.19      1.99 o
   1   0  15        1.85        8.00      1.97 o
   2   0  15      520.63      497.64     24.54 o
   3   0  15       95.74      109.05      6.16 o
   4   0  15      407.40      412.76      7.57 o
   5   0  15      181.69      199.66      7.52 o
   6   0  15      472.33      446.16     10.70 o
   7   0  15       57.75       51.67      3.13 o
   8   0  15        4.32        7.76      2.38 o
   0   1  15       59.21       51.91      2.84 o
   1   1  15      456.01      444.86     11.28 o
   2   1  15       15.45       16.37      1.61 o
   3   1  15      450.08      449.97     12.08 o
   4   1  15       33.89       32.42      1.46 o
   5   1  15      122.33      131.63      1.35 o
   6   1  15       99.81      103.56      2.11 o
   7   1  15        4.59        5.39      1.05 o
   8   1  15       31.92       35.25      2.09 o
   0   2  15      256.40      264.54      9.76 o
   1   2  15      358.60      342.36      9.04 o
   2   2  15       39.99       39.87      1.29 o
   3   2  15     1139.48     1108.57     36.92 o
   4   2  15      151.75      145.83      3.37 o
   5   2  15       95.24       94.46      1.32 o
   6   2  15       64.64       58.04      1.66 o
   7   2  15        1.31        2.65      1.20 o
   8   2  15       24.18       22.46      1.23 o
   0   3  15        7.19        9.80      1.65 o
   1   3  15      108.83      108.62      2.72 o
   2   3  15      178.57      177.00      3.00 o
   3   3  15      199.54      197.64      4.59 o
   4   3  15      306.34      297.69     10.02 o
   5   3  15       77.12       81.83      2.75 o
   6   3  15       11.53       12.20      1.27 o
   7   3  15       55.74       55.49      1.71 o
   8   3  15       17.83       19.88      1.24 o
   0   4  15       75.78       76.61      3.87 o
   1   4  15        4.46        7.30      1.31 o
   2   4  15      213.43      201.38      2.72 o
   3   4  15      266.13      262.73      2.47 o
   4   4  15       93.26       97.25      3.70 o
   5   4  15       79.64       81.38      2.39 o
   6   4  15       73.76       78.64      2.66 o
   7   4  15       68.51       73.02      3.96 o
   8   4  15       19.02       20.00      1.18 o
   0   5  15        7.45       13.57      2.38 o
   1   5  15      146.51      137.30      3.45 o
   2   5  15      708.79      687.52     22.72 o
   3   5  15      622.09      655.68      6.06 o
   4   5  15     1299.86     1378.63     20.51 o
   5   5  15      235.53      235.45      7.97 o
   6   5  15       77.77       75.33      4.69 o
   7   5  15       43.46       45.13      1.74 o
   8   5  15       39.76       38.57      3.25 o
   0   6  15      175.15      207.96      8.99 o
   1   6  15      322.34      307.46      3.36 o
   2   6  15       56.47       60.11      2.60 o
   3   6  15      127.78      132.18      2.48 o
   4   6  15      257.29      272.54      3.00 o
   5   6  15       82.66       81.02      3.36 o
   6   6  15        3.55        1.58      2.09 o
   7   6  15       88.04       92.52      2.85 o
   0   7  15      624.92      633.70     30.44 o
   1   7  15       17.34       23.29      2.07 o
   2   7  15       35.40       36.62      1.52 o
   3   7  15       74.22       81.16      2.13 o
   4   7  15      124.67      127.43      3.39 o
   5   7  15       13.13       13.01      1.51 o
   6   7  15       25.74       29.94      2.90 o
   7   7  15       46.90       49.52      2.23 o
   0   8  15      302.08      282.20     14.98 o
   1   8  15      113.86      110.95      2.27 o
   2   8  15        0.49       -1.22      1.22 o
   3   8  15      186.85      181.19      4.30 o
   4   8  15       72.71       76.95      3.38 o
   5   8  15      116.24      127.30      6.83 o
   6   8  15       50.28       48.81      2.93 o
   0   9  15      265.46      251.20      3.00 o
   1   9  15       89.25       94.76      4.61 o
   2   9  15       24.37       29.11      1.39 o
   3   9  15       44.32       47.84      2.48 o
   4   9  15       16.97       19.18      1.65 o
   5   9  15      121.68      117.33      2.01 o
   0  10  15        3.01        4.95      2.56 o
   1  10  15        9.19       15.25      3.59 o
   2  10  15       90.45       92.72      3.56 o
   3  10  15      119.98      120.24      3.19 o
   4  10  15       38.89       44.45      2.14 o
   0  11  15        2.46        0.76      6.20 o
   1  11  15       96.87      102.96      3.68 o
   2  11  15      241.23      245.10      5.58 o
   3  11  15      105.14       98.12      4.62 o
   0   0  16      232.07      229.70      5.27 o
   1   0  16       26.70       25.30      3.00 o
   2   0  16       86.84       83.30      4.05 o
   3   0  16       26.30       27.06      2.69 o
   4   0  16      176.98      167.85      6.20 o
   5   0  16       32.94       30.52      2.59 o
   6   0  16       15.62       17.98      1.71 o
   7   0  16       20.75       24.68      1.58 o
   8   0  16        7.39       12.43      2.55 o
   0   1  16        0.78        1.02      1.76 o
   1   1  16       79.81       91.37      4.32 o
   2   1  16       24.08       25.41      1.20 o
   3   1  16       76.02       68.06      2.03 o
   4   1  16       16.46       19.11      1.85 o
   5   1  16       60.21       59.63      1.35 o
   6   1  16      260.83      277.68      6.94 o
   7   1  16        1.62        3.72      1.35 o
   8   1  16       66.31       62.43      1.84 o
   0   2  16       53.07       57.14      2.59 o
   1   2  16     1054.48      967.11     29.34 o
   2   2  16        5.12        4.84      1.40 o
   3   2  16      348.00      362.31      6.70 o
   4   2  16        2.07        1.31      1.00 o
   5   2  16       41.90       38.27      1.08 o
   6   2  16        1.70        2.99      1.88 o
   7   2  16        2.04        2.15      1.75 o
   8   2  16       19.23       22.20      2.55 o
   0   3  16        1.49        3.78      1.75 o
   1   3  16       85.02       82.74      2.93 o
   2   3  16      249.76      234.32      5.82 o
   3   3  16     1971.69     1898.39     66.61 o
   4   3  16      158.33      163.56      4.35 o
   5   3  16       50.60       57.14      2.12 o
   6   3  16        8.78       10.95      1.14 o
   7   3  16       14.50       18.95      1.12 o
   8   3  16       44.13       52.27      2.14 o
   0   4  16      349.92      321.07      6.38 o
   1   4  16       40.68       46.01      2.52 o
   2   4  16      296.46      291.27      5.60 o
   3   4  16     2192.78     2158.13     45.49 o
   4   4  16       41.93       45.20      1.89 o
   5   4  16      108.24      108.48      3.21 o
   6   4  16       29.09       30.96      1.30 o
   7   4  16       56.14       62.34      1.36 o
   8   4  16       36.74       43.12      2.50 o
   0   5  16      104.83       97.76      3.24 o
   1   5  16       72.68       71.56      3.23 o
   2   5  16       39.80       37.41      1.64 o
   3   5  16      448.87      459.09     13.30 o
   4   5  16      220.45      222.09      4.44 o
   5   5  16       50.33       55.96      3.85 o
   6   5  16       55.25       56.53      1.85 o
   7   5  16       22.81       33.66      1.51 o
   0   6  16      108.54      105.44      2.94 o
   1   6  16       42.73       46.73      1.44 o
   2   6  16      157.22      165.58      1.69 o
   3   6  16      132.26      131.19      3.22 o
   4   6  16     1069.09     1101.11     31.89 o
   5   6  16       98.99      104.06      4.10 o
   6   6  16        4.34        4.11      1.36 o
   7   6  16       36.37       42.35      3.16 o
   0   7  16      329.12      292.74     24.45 o
   1   7  16       23.40       27.43      1.50 o
   2   7  16        1.90        3.21      1.20 o
   3   7  16        4.13        4.96      1.21 o
   4   7  16      297.41      291.67      6.78 o
   5   7  16       65.01       65.01      3.99 o
   6   7  16        8.01        8.25      1.53 o
   0   8  16      187.31      205.98      2.53 o
   1   8  16       22.52       22.12      1.47 o
   2   8  16       94.50       96.27      2.94 o
   3   8  16       53.87       48.34      1.79 o
   4   8  16      269.18      278.40      6.95 o
   5   8  16       24.34       24.94      1.24 o
   6   8  16       17.32       16.84      1.22 o
   0   9  16        8.95       14.38      2.82 o
   1   9  16       69.45       67.07      3.83 o
   2   9  16      118.89      121.05      5.77 o
   3   9  16       75.19       80.19      3.70 o
   4   9  16       11.46       15.87      1.30 o
   5   9  16       29.21       28.75      1.85 o
   0  10  16       89.26       94.31      5.47 o
   1  10  16       21.90       24.04      2.53 o
   2  10  16       64.05       67.11      1.87 o
   3  10  16       52.05       53.09      1.45 o
   4  10  16       16.87       15.23      1.57 o
   0  11  16       34.80       40.09      4.64 o
   1  11  16      314.53      332.48      6.05 o
   2  11  16      129.03      124.35      3.25 o
   1   0  17        2.06        5.13      4.36 o
   2   0  17        0.33        1.56      2.50 o
   3   0  17        7.21        8.53      1.51 o
   4   0  17      227.31      222.92     14.12 o
   5   0  17       70.54       73.03      1.85 o
   6   0  17        3.22        2.04      2.44 o
   7   0  17       41.74       41.40      2.28 o
   8   0  17       34.45       32.05      2.37 o
   0   1  17       69.60       64.03      5.78 o
   1   1  17      322.40      310.76      6.85 o
   2   1  17       55.50       53.97      3.60 o
   3   1  17      185.73      192.90      4.45 o
   4   1  17       62.45       58.08      2.62 o
   5   1  17       24.31       23.78      1.41 o
   6   1  17      258.03      253.80      5.26 o
   7   1  17       10.27       11.86      1.01 o
   8   1  17        1.53        2.66      1.25 o
   0   2  17      164.07      155.73      7.37 o
   1   2  17      327.35      316.83      6.64 o
   2   2  17      165.02      170.45      3.92 o
   3   2  17      436.46      449.28      3.96 o
   4   2  17       28.73       34.06      1.51 o
   5   2  17       56.49       57.99      2.95 o
   6   2  17        9.75        8.64      1.22 o
   7   2  17        8.24       10.37      0.99 o
   8   2  17       11.58       19.00      1.29 o
   0   3  17       58.84       60.93      5.20 o
   1   3  17      301.74      312.56      4.75 o
   2   3  17      272.61      277.59      8.22 o
   3   3  17      555.91      542.52     12.28 o
   4   3  17       72.32       71.00      3.11 o
   5   3  17      194.52      195.36      5.39 o
   6   3  17       24.77       25.33      1.50 o
   7   3  17       58.53       71.81      2.13 o
   8   3  17      202.85      209.59      6.98 o
   0   4  17       41.01       45.00      2.04 o
   1   4  17        4.69        5.55      1.00 o
   2   4  17      394.13      397.89      3.47 o
   3   4  17       39.59       44.86      1.23 o
   4   4  17      330.88      332.53      9.71 o
   5   4  17      172.30      178.38      3.23 o
   6   4  17        3.21        0.27      1.16 o
   7   4  17       53.89       65.72      2.45 o
   0   5  17      182.94      150.25      7.77 o
   1   5  17       95.49       99.52      2.12 o
   2   5  17        0.46       -1.21      1.31 o
   3   5  17      289.76      284.65      9.65 o
   4   5  17      354.90      355.10      4.29 o
   5   5  17       20.27       24.24      1.50 o
   6   5  17       16.24       20.95      2.00 o
   7   5  17      141.85      145.14      5.13 o
   0   6  17      134.93      123.67      5.98 o
   1   6  17       62.36       63.23      1.42 o
   2   6  17       61.76       64.24      3.91 o
   3   6  17      142.55      148.10      2.62 o
   4   6  17      273.33      270.91      7.55 o
   5   6  17      100.01      101.16      4.76 o
   6   6  17       15.05       16.80      1.68 o
   7   6  17        9.39        4.40      3.66 o
   0   7  17      124.42      119.24     14.01 o
   1   7  17       60.53       55.57      2.08 o
   2   7  17       55.62       58.14      2.13 o
   3   7  17       25.95       25.36      1.34 o
   4   7  17      146.32      154.46      3.00 o
   5   7  17       56.66       64.31      2.63 o
   6   7  17        3.10        3.96      2.31 o
   0   8  17      170.51      150.99      4.90 o
   1   8  17       41.40       37.18      1.94 o
   2   8  17       14.82       14.59      1.54 o
   3   8  17       31.51       32.95      2.04 o
   4   8  17       67.63       66.34      1.54 o
   5   8  17       45.04       46.64      1.60 o
   0   9  17       50.00       48.68      3.40 o
   1   9  17        4.96        6.68      1.37 o
   2   9  17       24.46       26.19      1.80 o
   3   9  17       36.88       42.35      1.84 o
   4   9  17       16.42       16.30      2.71 o
   0  10  17        2.92        6.86      4.18 o
   1  10  17      261.78      279.45      4.00 o
   2  10  17      136.04      143.70      5.77 o
   3  10  17       61.22       59.38      1.54 o
   0   0  18       53.94       59.28      7.90 o
   1   0  18      254.78      260.76      6.82 o
   2   0  18       14.63       13.06      1.40 o
   3   0  18       15.24       12.83      1.52 o
   4   0  18       32.38       31.70      1.55 o
   5   0  18       84.97       85.23      3.52 o
   6   0  18       27.53       28.77      2.02 o
   7   0  18        1.00        5.23      2.50 o
   8   0  18        0.86        4.42      2.02 o
   0   1  18       82.84       69.56      8.54 o
   1   1  18       76.06       73.06      2.42 o
   2   1  18      796.42      774.53     24.23 o
   3   1  18        0.11        0.45      1.02 o
   4   1  18       43.74       43.61      1.12 o
   5   1  18       41.43       39.28      1.52 o
   6   1  18       56.71       56.03      1.42 o
   7   1  18        7.87       14.96      2.72 o
   8   1  18        2.12        2.84      2.82 o
   0   2  18       55.40       56.08      1.80 o
   1   2  18       88.32       84.99      3.13 o
   2   2  18       16.46       17.21      1.15 o
   3   2  18      373.83      390.71      7.21 o
   4   2  18       80.70       93.13      1.91 o
   5   2  18       67.50       68.04      3.44 o
   6   2  18       97.20       97.24      3.68 o
   7   2  18        6.95       11.42      1.10 o
   0   3  18      141.39      150.82      6.62 o
   1   3  18      260.56      251.45      6.49 o
   2   3  18      234.80      243.33      4.92 o
   3   3  18       18.26       23.09      1.47 o
   4   3  18       29.77       27.54      1.21 o
   5   3  18      135.72      136.32      5.11 o
   6   3  18       30.83       37.01      2.42 o
   7   3  18       42.36       46.61      2.29 o
   0   4  18      255.57      233.55      4.98 o
   1   4  18       16.38       17.91      1.13 o
   2   4  18      123.39      125.25      3.51 o
   3   4  18       33.58       37.96      1.49 o
   4   4  18      291.76      273.68      5.94 o
   5   4  18      118.44      124.52      2.57 o
   6   4  18       72.36       77.29      2.26 o
   7   4  18       13.95       19.42      1.58 o
   0   5  18        0.23        3.24      1.70 o
   1   5  18       56.50       60.86      1.97 o
   2   5  18      283.24      273.10      6.38 o
   3   5  18      153.90      152.60      3.73 o
   4   5  18       53.98       52.98      1.49 o
   5   5  18      151.30      169.49      3.59 o
   6   5  18        6.74       12.85      1.56 o
   7   5  18       41.85       49.58      3.24 o
   0   6  18       43.16       42.05      3.29 o
   1   6  18      101.51       97.00      3.80 o
   2   6  18        7.46        9.82      1.29 o
   3   6  18       54.90       52.99      2.82 o
   4   6  18      179.29      179.70      2.24 o
   5   6  18       72.01       69.42      1.49 o
   6   6  18       18.87       25.84      1.56 o
   0   7  18       89.80       78.64      2.64 o
   1   7  18       42.73       46.92      3.66 o
   2   7  18       50.53       54.26      1.78 o
   3   7  18       14.98       22.77      1.41 o
   4   7  18      102.11      101.46      1.93 o
   5   7  18        1.61        0.98      2.15 o
   6   7  18       37.33       37.15      2.86 o
   0   8  18       72.00       72.33     11.81 o
   1   8  18       44.23       44.55      2.21 o
   2   8  18       10.29       13.63      2.05 o
   3   8  18       88.46       87.32      2.10 o
   4   8  18       77.68       77.31      2.80 o
   5   8  18        3.43        8.57      1.55 o
   0   9  18      116.02      105.24      4.69 o
   1   9  18       39.04       39.71      4.19 o
   2   9  18       12.24       13.24      1.37 o
   3   9  18      221.74      219.64      5.92 o
   4   9  18       44.44       52.56      3.67 o
   0  10  18        0.00       -2.62      2.62 o
   1  10  18       26.69       31.40      4.94 o
   2  10  18       47.73       43.06      1.98 o
   1   0  19       26.52       24.41      1.61 o
   2   0  19      328.36      356.51      2.87 o
   3   0  19       39.59       36.87      2.67 o
   4   0  19        6.00        8.30      2.06 o
   5   0  19       22.49       23.40      1.47 o
   6   0  19       42.74       43.85      3.22 o
   7   0  19        0.56        5.93      2.30 o
   0   1  19        3.65        3.56      1.96 o
   1   1  19        4.51        7.26      1.07 o
   2   1  19      714.98      716.28     17.52 o
   3   1  19      266.07      279.47      6.07 o
   4   1  19       71.06       70.96      1.19 o
   5   1  19      340.34      325.60      7.59 o
   6   1  19       10.09       11.14      1.79 o
   7   1  19       23.15       25.57      1.20 o
   0   2  19        6.42        2.90      1.52 o
   1   2  19      115.70      109.87      2.11 o
   2   2  19      242.07      235.81      7.43 o
   3   2  19       24.95       28.35      1.84 o
   4   2  19       93.27       96.23      2.55 o
   5   2  19      173.47      171.97      4.79 o
   6   2  19       21.73       23.20      2.09 o
   7   2  19       41.57       41.05      2.15 o
   0   3  19      102.56      110.33      7.42 o
   1   3  19      201.31      193.71      3.64 o
   2   3  19      179.55      172.65      5.24 o
   3   3  19      266.19      265.26      8.79 o
   4   3  19        6.05        4.88      1.14 o
   5   3  19       45.22       47.50      1.41 o
   6   3  19       62.55       58.13      3.04 o
   7   3  19        7.09        7.08      1.16 o
   0   4  19       48.11       59.31      3.39 o
   1   4  19       36.99       37.68      1.15 o
   2   4  19      125.44      117.09      2.28 o
   3   4  19       10.52       12.89      1.45 o
   4   4  19      808.00      772.38     22.64 o
   5   4  19       63.38       66.06      2.70 o
   6   4  19        5.79        7.70      1.25 o
   7   4  19       57.73       49.98      3.44 o
   0   5  19        0.00       -1.17      1.88 o
   1   5  19       28.28       30.87      1.56 o
   2   5  19       66.96       68.33      1.72 o
   3   5  19       52.32       51.40      3.14 o
   4   5  19       20.00       27.25      1.27 o
   5   5  19       87.70       85.84      4.38 o
   6   5  19       39.45       43.25      1.59 o
   0   6  19       44.16       42.57      2.16 o
   1   6  19      163.67      169.02      1.58 o
   2   6  19       24.63       28.18      1.54 o
   3   6  19      307.66      298.69     10.58 o
   4   6  19      178.33      176.34      4.40 o
   5   6  19       36.21       34.34      1.41 o
   6   6  19        8.31       11.26      2.16 o
   0   7  19       52.01       57.00      2.91 o
   1   7  19       24.40       26.19      1.49 o
   2   7  19       12.57       15.87      2.02 o
   3   7  19      112.05      119.55      5.11 o
   4   7  19      269.19      263.29      8.02 o
   5   7  19       65.20       63.23      2.68 o
   0   8  19       69.10       60.59      2.22 o
   1   8  19      172.00      170.69      4.67 o
   2   8  19        8.92        9.01      1.32 o
   3   8  19        1.37        1.39      2.48 o
   4   8  19       44.42       58.51      6.34 o
   0   9  19       26.41       26.26      2.62 o
   1   9  19       42.73       40.13      1.58 o
   2   9  19       19.48       20.30      1.57 o
   3   9  19       55.50       55.57      3.16 o
   0  10  19        0.87        5.31      2.20 o
   0   0  20        2.39        5.13      2.63 o
   1   0  20       38.72       45.38      2.91 o
   2   0  20       38.34       39.57      2.33 o
   3   0  20        6.83        9.28      1.70 o
   4   0  20        1.12        3.49      1.40 o
   5   0  20        4.51        1.36      2.41 o
   6   0  20       52.69       52.32      3.29 o
   7   0  20      108.14      105.77      8.59 o
   0   1  20        0.22        1.17      1.38 o
   1   1  20       70.40       61.61      2.13 o
   2   1  20      130.69      127.01      3.22 o
   3   1  20      212.25      212.45      5.11 o
   4   1  20        8.35       13.29      1.15 o
   5   1  20       97.47       92.32      4.26 o
   6   1  20       26.45       27.24      1.34 o
   7   1  20       29.62       26.23      1.61 o
   0   2  20        2.23        2.42      1.53 o
   1   2  20       40.05       43.21      1.49 o
   2   2  20      274.47      283.07      8.91 o
   3   2  20      146.85      149.44      2.36 o
   4   2  20      103.38      115.24      3.20 o
   5   2  20       99.72       96.81      2.65 o
   6   2  20       82.89       85.60      3.30 o
   7   2  20        6.51        7.83      1.47 o
   0   3  20      404.41      381.96     13.05 o
   1   3  20       74.56       68.00      1.98 o
   2   3  20      226.04      242.39      6.42 o
   3   3  20       93.31       84.02      2.29 o
   4   3  20        7.36        7.91      1.81 o
   5   3  20       61.42       60.20      1.32 o
   6   3  20       19.53       27.14      1.73 o
   0   4  20      119.02      114.13      3.37 o
   1   4  20       27.69       25.69      1.33 o
   2   4  20       67.58       71.22      2.08 o
   3   4  20      263.28      262.06      7.73 o
   4   4  20      385.77      395.16      6.11 o
   5   4  20      166.45      163.10      4.93 o
   6   4  20       20.19       32.44      3.13 o
   0   5  20        0.01       -0.38      3.05 o
   1   5  20       15.03       16.13      1.19 o
   2   5  20      222.48      220.07      6.58 o
   3   5  20       48.26       51.04      3.30 o
   4   5  20      211.30      207.80      4.30 o
   5   5  20       74.01       67.21      2.37 o
   6   5  20      102.99      101.20      4.30 o
   0   6  20        7.59       11.68      1.65 o
   1   6  20       87.44       92.68      2.58 o
   2   6  20       24.17       22.51      1.71 o
   3   6  20       19.15       22.23      2.37 o
   4   6  20      269.45      254.76      9.34 o
   5   6  20      110.48      108.33      5.00 o
   0   7  20       14.16       13.59      3.37 o
   1   7  20       63.34       62.41      2.30 o
   2   7  20       14.78       16.87      1.33 o
   3   7  20      384.62      419.17     17.44 o
   4   7  20        4.79        7.98      1.46 o
   0   8  20       73.15       80.90      7.18 o
   1   8  20       67.67       64.12      4.52 o
   2   8  20       40.76       42.13      3.22 o
   3   8  20      154.41      158.08     11.36 o
   0   9  20       27.92       32.30      2.28 o
   1   9  20       38.34       32.83      1.63 o
   2   9  20       17.11       24.46      2.00 o
   1   0  21       34.53       38.89      3.13 o
   2   0  21      156.59      155.54      3.05 o
   3   0  21        1.38        4.87      1.99 o
   4   0  21       21.15       18.83      1.48 o
   5   0  21      111.69      113.93      1.91 o
   6   0  21       64.97       69.62      4.32 o
   0   1  21      424.90      403.46     12.45 o
   1   1  21        7.84        8.67      1.58 o
   2   1  21      249.04      263.97      5.61 o
   3   1  21        1.74        3.18      1.37 o
   4   1  21       18.23       19.86      1.09 o
   5   1  21       25.79       26.13      1.87 o
   6   1  21       11.92        9.90      1.30 o
   0   2  21        7.93       11.45      1.39 o
   1   2  21       58.07       60.29      1.64 o
   2   2  21      679.21      677.20     15.64 o
   3   2  21       32.17       32.83      1.15 o
   4   2  21        5.46        6.89      1.22 o
   5   2  21       53.96       49.53      2.30 o
   6   2  21       17.57       26.94      1.81 o
   0   3  21      259.78      255.43     12.79 o
   1   3  21       27.78       34.55      1.60 o
   2   3  21      146.76      136.19      4.04 o
   3   3  21        8.57       10.66      1.30 o
   4   3  21       95.55      102.99      3.20 o
   5   3  21       85.75       82.09      2.74 o
   6   3  21       94.56      102.61      2.91 o
   0   4  21      429.24      410.66     12.85 o
   1   4  21       13.54       14.63      1.21 o
   2   4  21      290.49      290.32      5.27 o
   3   4  21       22.22       25.42      1.81 o
   4   4  21      155.49      150.07      2.87 o
   5   4  21      213.90      218.11      8.55 o
   6   4  21       73.96       78.27      2.25 o
   0   5  21        8.73       10.83      2.13 o
   1   5  21        9.29       10.95      1.51 o
   2   5  21       94.43      103.95      3.48 o
   3   5  21      362.24      366.32      8.45 o
   4   5  21       82.27       85.44      4.20 o
   5   5  21       52.93       52.87      1.97 o
   0   6  21        0.51       -1.88      3.03 o
   1   6  21       31.63       31.17      1.35 o
   2   6  21       11.01       16.23      1.38 o
   3   6  21      178.44      166.79      7.47 o
   4   6  21      162.30      149.68      2.99 o
   5   6  21      108.52       93.53      3.43 o
   0   7  21      122.31      120.49     17.75 o
   1   7  21       89.83       98.80      3.40 o
   2   7  21       13.20       16.95      1.48 o
   3   7  21      162.29      165.30      5.54 o
   4   7  21      162.20      147.62      7.60 o
   0   8  21        8.74        5.64      2.83 o
   1   8  21       31.42       27.68      2.25 o
   2   8  21       11.94       17.36      2.80 o
   0   0  22       17.68       20.87      3.64 o
   1   0  22       52.68       61.45      3.60 o
   2   0  22        0.07        0.26      1.71 o
   3   0  22      399.30      401.50     12.06 o
   4   0  22        0.24        1.03      1.94 o
   5   0  22        2.03        8.22      1.85 o
   6   0  22        0.95        1.85      1.54 o
   0   1  22      155.51      156.02      6.98 o
   1   1  22        3.73        5.88      1.54 o
   2   1  22      143.93      130.38      5.90 o
   3   1  22       90.21      103.25      1.41 o
   4   1  22       19.85       23.93      1.97 o
   5   1  22       51.76       53.28      2.35 o
   6   1  22      167.80      162.34      4.78 o
   0   2  22      171.70      165.66      4.16 o
   1   2  22       62.91       73.49      2.40 o
   2   2  22       73.41       72.12      1.45 o
   3   2  22       97.16       88.49      2.94 o
   4   2  22       54.61       54.80      1.83 o
   5   2  22        3.49        2.57      1.37 o
   6   2  22      165.29      158.24      3.49 o
   0   3  22      177.44      170.69      7.96 o
   1   3  22      159.52      154.70      4.26 o
   2   3  22      234.14      236.96      5.22 o
   3   3  22        0.27        5.03      1.36 o
   4   3  22       55.17       57.07      2.46 o
   5   3  22       50.93       45.10      1.60 o
   0   4  22        2.46        2.47      2.00 o
   1   4  22      161.23      158.47      2.74 o
   2   4  22      101.78       97.82      3.66 o
   3   4  22       21.65       26.09      2.07 o
   4   4  22      416.21      398.82      6.29 o
   5   4  22       42.25       46.16      2.03 o
   0   5  22       10.94       12.26      1.72 o
   1   5  22       64.77       64.49      1.52 o
   2   5  22        0.40        4.42      1.90 o
   3   5  22       93.62       94.10      2.99 o
   4   5  22       10.98       13.84      2.03 o
   5   5  22       65.75       68.53      2.91 o
   0   6  22      275.78      261.92     13.13 o
   1   6  22       64.81       65.76      2.14 o
   2   6  22       43.24       45.55      2.86 o
   3   6  22       56.77       60.05      3.27 o
   4   6  22       26.26       24.83      1.45 o
   0   7  22       14.02       28.85      7.53 o
   1   7  22       16.98       16.73      2.26 o
   2   7  22       15.19       12.60      1.38 o
   3   7  22      334.82      302.96     11.64 o
   0   8  22       40.03       52.64      4.61 o
   1   8  22       99.65      102.82      2.23 o
   1   0  23       81.13       85.37      2.97 o
   2   0  23        9.88        8.76      2.05 o
   3   0  23      122.67      116.74      6.04 o
   4   0  23        0.00       -1.79      1.79 o
   5   0  23       46.82       45.80      5.03 o
   0   1  23       15.53       10.11      1.60 o
   1   1  23       77.89       77.76      3.77 o
   2   1  23       85.50       83.18      3.55 o
   3   1  23       36.33       36.21      1.57 o
   4   1  23       56.92       60.77      1.73 o
   5   1  23       40.18       39.59      1.19 o
   0   2  23       66.20       68.82      3.04 o
   1   2  23      159.09      155.44      5.19 o
   2   2  23        6.83       11.90      1.66 o
   3   2  23       26.33       25.23      1.23 o
   4   2  23       60.47       66.51      2.05 o
   5   2  23       39.95       35.04      1.45 o
   0   3  23      133.61      136.04      6.11 o
   1   3  23        6.20        7.15      1.13 o
   2   3  23       59.71       63.19      1.40 o
   3   3  23       84.27       82.79      2.82 o
   4   3  23       31.95       33.33      1.82 o
   5   3  23       37.68       35.29      1.83 o
   0   4  23      167.53      171.15      6.62 o
   1   4  23      108.45      108.25      3.08 o
   2   4  23       21.09       20.62      1.31 o
   3   4  23        7.20       10.01      1.17 o
   4   4  23       89.26       89.89      3.30 o
   0   5  23       41.37       50.40      3.15 o
   1   5  23       21.86       20.80      1.20 o
   2   5  23       20.43       18.73      1.47 o
   3   5  23       26.55       27.07      1.29 o
   4   5  23       10.13       12.40      1.55 o
   0   6  23       13.37       21.50      3.60 o
   1   6  23       89.62       86.58      2.97 o
   2   6  23       13.18       12.75      1.43 o
   3   6  23       86.87       87.71      4.46 o
   0   7  23        2.85       -0.11      1.90 o
   1   7  23       73.79       71.74      3.50 o
   2   7  23        1.00        0.33      4.70 o
   0   0  24        5.14        6.98      4.21 o
   1   0  24      207.36      200.25      4.97 o
   2   0  24        5.70        6.62      1.83 o
   3   0  24       31.76       33.10      1.96 o
   4   0  24       41.18       44.30      1.79 o
   5   0  24        1.06        5.14      1.93 o
   0   1  24       14.75       14.19      1.46 o
   1   1  24      193.88      186.35      5.94 o
   2   1  24       22.75       16.96      1.22 o
   3   1  24        0.52        3.16      1.21 o
   4   1  24       32.24       32.33      1.66 o
   0   2  24        0.29        3.12      1.58 o
   1   2  24      112.15      113.49      2.98 o
   2   2  24      109.36      108.40      2.64 o
   3   2  24       59.99       56.10      3.42 o
   4   2  24       36.85       30.56      1.33 o
   0   3  24        6.63        5.78      1.82 o
   1   3  24       50.92       52.59      1.34 o
   2   3  24       65.68       62.36      2.60 o
   3   3  24       26.88       28.23      1.57 o
   4   3  24       81.44       77.50      3.00 o
   0   4  24      121.79      112.74      2.44 o
   1   4  24       22.32       19.48      1.24 o
   2   4  24       36.60       38.57      1.95 o
   3   4  24       47.10       51.73      2.70 o
   4   4  24       17.27       15.67      3.70 o
   0   5  24       23.31       20.77      2.14 o
   1   5  24       45.96       45.88      1.58 o
   2   5  24       42.76       42.55      2.58 o
   3   5  24       37.20       38.80      3.18 o
   0   6  24        3.05        2.43      1.96 o
   1   6  24       28.77       36.08      2.65 o
   2   6  24        5.50        1.40      1.66 o
   1   0  25      493.07      473.97     21.84 o
   2   0  25       46.99       51.73      2.22 o
   3   0  25       72.52       62.67      2.03 o
   4   0  25      106.19      101.41      2.00 o
   0   1  25        1.05        6.01      2.11 o
   1   1  25      162.61      157.15      4.72 o
   2   1  25       35.91       36.89      1.62 o
   3   1  25       10.47       14.29      1.62 o
   4   1  25       22.09       21.75      1.46 o
   0   2  25       51.91       50.66      2.86 o
   1   2  25       52.44       48.96      2.46 o
   2   2  25       90.28       89.70      2.67 o
   3   2  25       66.30       64.02      3.06 o
   0   3  25        3.58        4.81      1.78 o
   1   3  25       90.05       89.26      2.08 o
   2   3  25       27.99       30.46      1.34 o
   3   3  25        0.35        2.98      1.14 o
   0   4  25       70.42       66.50      2.42 o
   1   4  25       53.98       49.56      1.56 o
   2   4  25        9.79       13.90      1.35 o
   0   5  25        8.08       11.96      3.18 o
   1   5  25       54.72       46.72      1.83 o
   0   0  26       10.71       17.04      3.80 o
   1   0  26      185.82      157.22     13.87 o
   2   0  26        8.58        8.26      2.15 o
   3   0  26      116.14      111.53      2.45 o
   0   1  26       28.92       32.19      2.51 o
   1   1  26       50.72       45.04      1.43 o
   2   1  26      119.77      125.59      1.99 o
   3   1  26       12.52       11.44      2.22 o
   0   2  26        4.75        6.86      1.50 o
   1   2  26      394.86      394.37      6.97 o
   2   2  26       15.34       18.69      1.80 o
   0   3  26       16.90       17.84      1.80 o
   1   3  26      113.37      104.81      3.03 o
   2   3  26        9.61       12.46      1.94 o
   0   4  26        6.89        4.68      2.15 o
   1   0  27       62.23       55.95      3.41 o
   0   1  27        5.41        9.50      2.90 o
 
